# Supplementary material for: Analysis of Complete Chloroplast Genome: Structure, Phylogenetic Relationships of Galega orientalis and Evolutionary Inference of Galegeae
Source: Genes (Basel). 2023 Jan 9;14(1):176. doi: 10.3390/genes14010176 (PMC9859028; doi:10.3390/genes14010176)
Supplement: Supplementary file 1 [file genes-14-00176-s001.zip]

Archive with 7 entries (7 files):
- Figure S1 Pi of G.orientalis and G. officinalis.pdf
- mVISTA of G. orientalis.pdf
- Table S1.Intron, exon statistics for Galega orientalis and other Galegeae species.xlsx
- TableS2.Repeat Sequences of Galega orientalis and Galega officinalis.xlsx
- TableS3.SSRs motifs of Galega_orientalis and Galega_officinalis.xlsx
- TableS5.Structure of genome of Galegeae species.xlsx
- TbaleS4. KaKs analysis between Galega orientalis and Galegeae species.xlsx
