# Supplementary material for: Analysis of Complete Chloroplast Genome: Structure, Phylogenetic Relationships of Galega orientalis and Evolutionary Inference of Galegeae
Source: Genes (Basel). 2023 Jan 9;14(1):176. doi: 10.3390/genes14010176 (PMC9859028; doi:10.3390/genes14010176)
Supplement: Supplementary file 1 [file genes-14-00176-s001.zip › Table S1.Intron, exon statistics for Galega orientalis and other Galegeae species.xlsx]

## Sheet: Galega_orientalis
Type	Gene	ID	Start	End	Strand	Length
CDS	rps12	exon1	56846	56971	+	126
CDS	rps12	exon2	29492	29749	+	258
intron	ndhA	intron	9789	11050	-	1262
CDS	ndhA	exon1	11051	11603	-	553
CDS	ndhA	exon2	9250	9788	-	539
intron	ycf1	intron	15888	15917	-	30
CDS	ycf1	exon1	15918	17798	-	1881
CDS	ycf1	exon2	13671	15887	-	2217
intron	trnA-UGC	intron	24202	25013	-	812
tRNA	trnA-UGC	exon1	25014	25050	-	37
tRNA	trnA-UGC	exon2	24166	24201	-	36
CDS	ndhB	exon1	30629	31349	+	721
CDS	ndhB	exon2	32035	32792	+	758
intron	ndhB	intron	31350	32034	+	685
CDS	rpl2	exon1	41007	41397	+	391
CDS	rpl2	exon2	42086	42519	+	434
intron	rpl2	intron	41398	42085	+	688
intron	petB	intron	51682	52508	-	827
CDS	petB	exon1	52509	52517	-	9
CDS	petB	exon2	51034	51681	-	648
CDS	clpP	exon1	55465	55824	+	360
CDS	clpP	exon2	56456	56683	+	228
intron	clpP	intron	55825	56455	+	631
tRNA	trnT-CGU	exon1	71994	72028	+	35
tRNA	trnT-CGU	exon2	72689	72731	+	43
intron	trnT-CGU	intron	72029	72688	+	660
intron	atpF	intron	75131	75811	-	681
CDS	atpF	exon1	75812	75956	-	145
CDS	atpF	exon2	74721	75130	-	410
intron	rpoC1	intron	85733	86503	-	771
CDS	rpoC1	exon1	86504	86933	-	430
CDS	rpoC1	exon2	84108	85732	-	1625
intron	ycf3	intron1	107759	108477	-	719
intron	ycf3	intron2	106806	107526	-	721
CDS	ycf3	exon1	108478	108601	-	124
CDS	ycf3	exon2	107527	107758	-	232
CDS	ycf3	exon3	106655	106805	-	151
tRNA	trnL-UAA	exon1	111044	111078	+	35
tRNA	trnL-UAA	exon2	111619	111668	+	50
intron	trnL-UAA	intron	111079	111618	+	540
intron	trnI-AAU	intron	114728	115293	-	566
tRNA	trnI-AAU	exon1	115294	115325	-	32
tRNA	trnI-AAU	exon2	114670	114727	-	58
tRNA	trnK-UUU	exon1	120448	120484	+	37
tRNA	trnK-UUU	exon2	122960	122994	+	35
intron	trnK-UUU	intron	120485	122959	+	2475

## Sheet: Galega_officinalis
Type	Gene	ID	Start	End	Strand	Length
CDS	rps12	exon1	56240	56365	+	126
CDS	rps12	exon2	28811	29068	+	258
intron	ndhA	intron	9501	10719	-	1219
CDS	ndhA	exon1	10720	11270	-	551
CDS	ndhA	exon2	8960	9500	-	541
intron	trnA-UGC	intron	23574	24385	-	812
tRNA	trnA-UGC	exon1	24386	24422	-	37
tRNA	trnA-UGC	exon2	23538	23573	-	36
intron	trnE-UUC	intron	24533	25311	-	779
tRNA	trnE-UUC	exon1	25312	25343	-	32
tRNA	trnE-UUC	exon2	24493	24532	-	40
CDS	ndhB	exon1	29948	30670	+	723
CDS	ndhB	exon2	31356	32111	+	756
intron	ndhB	intron	30671	31355	+	685
CDS	rpl2	exon1	40429	40819	+	391
CDS	rpl2	exon2	41520	41953	+	434
intron	rpl2	intron	40820	41519	+	700
intron	petB	intron	51165	52009	-	845
CDS	petB	exon1	52010	52018	-	9
CDS	petB	exon2	50517	51164	-	648
CDS	clpP	exon1	54975	55337	+	363
CDS	clpP	exon2	55945	56163	+	219
intron	clpP	intron	55338	55944	+	607
tRNA	trnT-CGU	exon1	71949	71983	+	35
tRNA	trnT-CGU	exon2	72648	72690	+	43
intron	trnT-CGU	intron	71984	72647	+	664
intron	atpF	intron	75238	75914	-	677
CDS	atpF	exon1	75915	76058	-	144
CDS	atpF	exon2	74827	75237	-	411
intron	rpoC1	intron	85811	86583	-	773
CDS	rpoC1	exon1	86584	87013	-	430
CDS	rpoC1	exon2	84186	85810	-	1625
intron	ycf3	intron1	107850	108569	-	720
intron	ycf3	intron2	106903	107615	-	713
CDS	ycf3	exon1	108570	108695	-	126
CDS	ycf3	exon2	107616	107849	-	234
CDS	ycf3	exon3	106756	106902	-	147
tRNA	trnL-UAA	exon1	111157	111191	+	35
tRNA	trnL-UAA	exon2	111720	111769	+	50
intron	trnL-UAA	intron	111192	111719	+	528
intron	trnI-AAU	intron	114819	115390	-	572
tRNA	trnI-AAU	exon1	115391	115422	-	32
tRNA	trnI-AAU	exon2	114761	114818	-	58
tRNA	trnK-UUU	exon1	120472	120508	+	37
tRNA	trnK-UUU	exon2	122971	123005	+	35
intron	trnK-UUU	intron	120509	122970	+	2462

## Sheet: Astragalus_galactites
Type	Gene	ID	Start	End	Strand	Length
CDS	rps12	exon1	70159	70272	-	114
CDS	rps12	exon2	96494	96751	-	258
intron	trnK-UUU	intron	5133	7623	-	2491
tRNA	trnK-UUU	exon1	7624	7660	-	37
tRNA	trnK-UUU	exon2	5104	5132	-	29
tRNA	trnV-UAC	exon1	13031	13069	+	39
tRNA	trnV-UAC	exon2	13671	13707	+	37
intron	trnV-UAC	intron	13070	13670	+	601
intron	trnL-UAA	intron	16723	17279	-	557
tRNA	trnL-UAA	exon1	17280	17316	-	37
tRNA	trnL-UAA	exon2	16673	16722	-	50
CDS	ycf3	exon1	19911	20027	+	117
CDS	ycf3	exon2	20734	20961	+	228
CDS	ycf3	exon3	21717	21869	+	153
intron	ycf3	intron1	20028	20733	+	706
intron	ycf3	intron2	20962	21716	+	755
CDS	rpoC1	exon1	40453	40884	+	432
CDS	rpoC1	exon2	41593	43215	+	1623
intron	rpoC1	intron	40885	41592	+	708
CDS	atpF	exon1	51096	51263	+	168
CDS	atpF	exon2	51940	52350	+	411
intron	atpF	intron	51264	51939	+	676
intron	trnG-UCC	intron	54362	55063	-	702
tRNA	trnG-UCC	exon1	55064	55086	-	23
tRNA	trnG-UCC	exon2	54314	54361	-	48
intron	clpP	intron	70665	71291	-	627
CDS	clpP	exon1	71292	71654	-	363
CDS	clpP	exon2	70434	70664	-	231
CDS	petB	exon1	74646	74651	+	6
CDS	petB	exon2	75459	76100	+	642
intron	petB	intron	74652	75458	+	807
CDS	petD	exon1	76306	76313	+	8
CDS	petD	exon2	77029	77500	+	472
intron	petD	intron	76314	77028	+	715
intron	rpl16	intron	81718	82707	-	990
CDS	rpl16	exon1	82708	82716	-	9
CDS	rpl16	exon2	81319	81717	-	399
intron	rpl2	intron	84575	85282	-	708
CDS	rpl2	exon1	85283	85681	-	399
CDS	rpl2	exon2	84140	84574	-	435
intron	ndhB	intron	94271	94959	-	689
CDS	ndhB	exon1	94960	95682	-	723
CDS	ndhB	exon2	93509	94270	-	762
tRNA	trnI-GAU	exon1	100462	100503	+	42
tRNA	trnI-GAU	exon2	101285	101319	+	35
intron	trnI-GAU	intron	100504	101284	+	781
tRNA	trnA-UGC	exon1	101389	101426	+	38
tRNA	trnA-UGC	exon2	102223	102257	+	35
intron	trnA-UGC	intron	101427	102222	+	796
CDS	ndhA	exon1	114173	114724	+	552
CDS	ndhA	exon2	115966	116505	+	540
intron	ndhA	intron	114725	115965	+	1241

## Sheet: Astragalus_laxmannii
Type	Gene	ID	Start	End	Strand	Length
CDS	rps12	exon1	70159	70272	-	114
CDS	rps12	exon2	96494	96751	-	258
intron	trnK-UUU	intron	5133	7623	-	2491
tRNA	trnK-UUU	exon1	7624	7660	-	37
tRNA	trnK-UUU	exon2	5104	5132	-	29
tRNA	trnV-UAC	exon1	13031	13069	+	39
tRNA	trnV-UAC	exon2	13671	13707	+	37
intron	trnV-UAC	intron	13070	13670	+	601
intron	trnL-UAA	intron	16723	17279	-	557
tRNA	trnL-UAA	exon1	17280	17316	-	37
tRNA	trnL-UAA	exon2	16673	16722	-	50
CDS	ycf3	exon1	19911	20027	+	117
CDS	ycf3	exon2	20734	20961	+	228
CDS	ycf3	exon3	21717	21869	+	153
intron	ycf3	intron1	20028	20733	+	706
intron	ycf3	intron2	20962	21716	+	755
CDS	rpoC1	exon1	40453	40884	+	432
CDS	rpoC1	exon2	41593	43215	+	1623
intron	rpoC1	intron	40885	41592	+	708
CDS	atpF	exon1	51096	51263	+	168
CDS	atpF	exon2	51940	52350	+	411
intron	atpF	intron	51264	51939	+	676
intron	trnG-UCC	intron	54362	55063	-	702
tRNA	trnG-UCC	exon1	55064	55086	-	23
tRNA	trnG-UCC	exon2	54314	54361	-	48
intron	clpP	intron	70665	71291	-	627
CDS	clpP	exon1	71292	71654	-	363
CDS	clpP	exon2	70434	70664	-	231
CDS	petB	exon1	74646	74651	+	6
CDS	petB	exon2	75459	76100	+	642
intron	petB	intron	74652	75458	+	807
CDS	petD	exon1	76306	76313	+	8
CDS	petD	exon2	77029	77500	+	472
intron	petD	intron	76314	77028	+	715
intron	rpl16	intron	81718	82707	-	990
CDS	rpl16	exon1	82708	82716	-	9
CDS	rpl16	exon2	81319	81717	-	399
intron	rpl2	intron	84575	85282	-	708
CDS	rpl2	exon1	85283	85681	-	399
CDS	rpl2	exon2	84140	84574	-	435
intron	ndhB	intron	94271	94959	-	689
CDS	ndhB	exon1	94960	95682	-	723
CDS	ndhB	exon2	93509	94270	-	762
tRNA	trnI-GAU	exon1	100462	100503	+	42
tRNA	trnI-GAU	exon2	101285	101319	+	35
intron	trnI-GAU	intron	100504	101284	+	781
tRNA	trnA-UGC	exon1	101389	101426	+	38
tRNA	trnA-UGC	exon2	102223	102257	+	35
intron	trnA-UGC	intron	101427	102222	+	796
CDS	ndhA	exon1	114173	114724	+	552
CDS	ndhA	exon2	115966	116505	+	540
intron	ndhA	intron	114725	115965	+	1241

## Sheet: Astragalus_mongholicus
Type	Gene	ID	Start	End	Strand	Length
CDS	rps12	exon1	66959	67072	-	114
CDS	rps12	exon2	93503	93760	-	258
intron	trnC-ACA	intron	9829	10472	-	644
tRNA	trnC-ACA	exon1	10473	10513	-	41
tRNA	trnC-ACA	exon2	9788	9828	-	41
intron	trnL-UAA	intron	13542	14082	-	541
tRNA	trnL-UAA	exon1	14083	14118	-	36
tRNA	trnL-UAA	exon2	13491	13541	-	51
CDS	ycf3	exon1	16658	16774	+	117
CDS	ycf3	exon2	17481	17708	+	228
CDS	ycf3	exon3	18444	18596	+	153
intron	ycf3	intron1	16775	17480	+	706
intron	ycf3	intron2	17709	18443	+	735
CDS	rpoC1	exon1	37360	37791	+	432
CDS	rpoC1	exon2	38505	40127	+	1623
intron	rpoC1	intron	37792	38504	+	713
CDS	atpF	exon1	47931	48098	+	168
CDS	atpF	exon2	48776	49186	+	411
intron	atpF	intron	48099	48775	+	677
intron	clpP	intron	67459	68075	-	617
CDS	clpP	exon1	68076	68438	-	363
CDS	clpP	exon2	67234	67458	-	225
CDS	petB	exon1	71452	71457	+	6
CDS	petB	exon2	72281	72922	+	642
intron	petB	intron	71458	72280	+	823
CDS	petD	exon1	73128	73135	+	8
CDS	petD	exon2	73848	74322	+	475
intron	petD	intron	73136	73847	+	712
intron	rpl16	intron	78578	79561	-	984
CDS	rpl16	exon1	79562	79570	-	9
CDS	rpl16	exon2	78167	78577	-	411
intron	rpl2	intron	81445	82156	-	712
CDS	rpl2	exon1	82157	82549	-	393
CDS	rpl2	exon2	81010	81444	-	435
intron	ndhB	intron	91292	91980	-	689
CDS	ndhB	exon1	91981	92703	-	723
CDS	ndhB	exon2	90530	91291	-	762
tRNA	trnE-UUC-2	exon1	97524	97556	+	33
tRNA	trnE-UUC-2	exon2	98373	98405	+	33
intron	trnE-UUC-2	intron	97557	98372	+	816
tRNA	trnA-UGC	exon1	98443	98480	+	38
tRNA	trnA-UGC	exon2	99316	99353	+	38
intron	trnA-UGC	intron	98481	99315	+	835
CDS	ndhA	exon1	111575	112126	+	552
CDS	ndhA	exon2	113363	113902	+	540
intron	ndhA	intron	112127	113362	+	1236

## Sheet: Calophaca_sinica
Type	Gene	ID	Start	End	Strand	Length
CDS	rps12	exon1	70065	70178	-	114
CDS	rps12	exon2	98761	99018	-	258
intron	trnK-UUU	intron	1863	4356	-	2494
tRNA	trnK-UUU	exon1	4357	4393	-	37
tRNA	trnK-UUU	exon2	1834	1862	-	29
tRNA	trnV-UAC	exon1	9869	9907	+	39
tRNA	trnV-UAC	exon2	10481	10517	+	37
intron	trnV-UAC	intron	9908	10480	+	573
intron	trnL-CAA	intron	13848	14248	-	401
tRNA	trnL-CAA	exon1	14249	14285	-	37
tRNA	trnL-CAA	exon2	13798	13847	-	50
CDS	ycf3	exon1	17351	17476	+	126
CDS	ycf3	exon2	18193	18420	+	228
CDS	ycf3	exon3	19297	19449	+	153
intron	ycf3	intron1	17477	18192	+	716
intron	ycf3	intron2	18421	19296	+	876
CDS	rpoC1	exon1	39599	40030	+	432
CDS	rpoC1	exon2	40815	42434	+	1620
intron	rpoC1	intron	40031	40814	+	784
CDS	atpF	exon1	50452	50619	+	168
CDS	atpF	exon2	51287	51697	+	411
intron	atpF	intron	50620	51286	+	667
intron	trnG-UCC	intron	53885	54568	-	684
tRNA	trnG-UCC	exon1	54569	54591	-	23
tRNA	trnG-UCC	exon2	53836	53884	-	49
intron	clpP	intron	71004	71710	-	707
CDS	clpP	exon1	71711	72073	-	363
CDS	clpP	exon2	70773	71003	-	231
CDS	petB	exon1	75035	75040	+	6
CDS	petB	exon2	75861	76502	+	642
intron	petB	intron	75041	75860	+	820
CDS	petD	exon1	76705	76712	+	8
CDS	petD	exon2	77430	77904	+	475
intron	petD	intron	76713	77429	+	717
intron	rpl16	intron	82456	83633	-	1178
CDS	rpl16	exon1	83634	83642	-	9
CDS	rpl16	exon2	82057	82455	-	399
intron	rpl2	intron	86092	86795	-	704
CDS	rpl2	exon1	86796	87191	-	396
CDS	rpl2	exon2	85657	86091	-	435
intron	ndhB	intron	96469	97138	-	670
CDS	ndhB	exon1	97139	97861	-	723
CDS	ndhB	exon2	95707	96468	-	762
tRNA	trnA-UGC	exon1	104137	104174	+	38
tRNA	trnA-UGC	exon2	104988	105022	+	35
intron	trnA-UGC	intron	104175	104987	+	813
CDS	ndhA	exon1	117417	117968	+	552
CDS	ndhA	exon2	119139	119678	+	540
intron	ndhA	intron	117969	119138	+	1170

## Sheet: Caragana_jubata
Type	Gene	ID	Start	End	Strand	Length
CDS	rps12	exon1	70152	70265	-	114
CDS	rps12	exon2	98059	98316	-	258
intron	trnK-UUU	intron	1856	4336	-	2481
tRNA	trnK-UUU	exon1	4337	4373	-	37
tRNA	trnK-UUU	exon2	1827	1855	-	29
tRNA	trnV-UAC	exon1	9925	9963	+	39
tRNA	trnV-UAC	exon2	10538	10574	+	37
intron	trnV-UAC	intron	9964	10537	+	574
intron	trnL-CAA	intron	13515	14067	-	553
tRNA	trnL-CAA	exon1	14068	14104	-	37
tRNA	trnL-CAA	exon2	13465	13514	-	50
CDS	ycf3	exon1	17102	17227	+	126
CDS	ycf3	exon2	17939	18166	+	228
CDS	ycf3	exon3	19053	19205	+	153
intron	ycf3	intron1	17228	17938	+	711
intron	ycf3	intron2	18167	19052	+	886
CDS	rpoC1	exon1	39566	39997	+	432
CDS	rpoC1	exon2	40789	42411	+	1623
intron	rpoC1	intron	39998	40788	+	791
CDS	atpF	exon1	50883	51050	+	168
CDS	atpF	exon2	51728	52138	+	411
intron	atpF	intron	51051	51727	+	677
intron	trnG-UCC	intron	54353	55035	-	683
tRNA	trnG-UCC	exon1	55036	55058	-	23
tRNA	trnG-UCC	exon2	54304	54352	-	49
intron	clpP	intron	70991	71712	-	722
CDS	clpP	exon1	71713	72080	-	368
CDS	clpP	exon2	70762	70990	-	229
CDS	petB	exon1	75047	75052	+	6
CDS	petB	exon2	75872	76513	+	642
intron	petB	intron	75053	75871	+	819
CDS	petD	exon1	76716	76723	+	8
CDS	petD	exon2	77441	77915	+	475
intron	petD	intron	76724	77440	+	717
intron	rpl16	intron	82501	83605	-	1105
CDS	rpl16	exon1	83606	83614	-	9
CDS	rpl16	exon2	82102	82500	-	399
intron	rpl2	intron	85711	86396	-	686
CDS	rpl2	exon1	86397	86792	-	396
CDS	rpl2	exon2	85276	85710	-	435
intron	ndhB	intron	95741	96425	-	685
CDS	ndhB	exon1	96426	97148	-	723
CDS	ndhB	exon2	94979	95740	-	762
tRNA	trnI-GAU	exon1	101821	101858	+	38
tRNA	trnI-GAU	exon2	102812	102846	+	35
intron	trnI-GAU	intron	101859	102811	+	953
tRNA	trnA-UGC	exon1	102912	102949	+	38
tRNA	trnA-UGC	exon2	103762	103796	+	35
intron	trnA-UGC	intron	102950	103761	+	812
CDS	ndhA	exon1	116197	116748	+	552
CDS	ndhA	exon2	117912	118451	+	540
intron	ndhA	intron	116749	117911	+	1163

## Sheet: Caragana_korshinskii
Type	Gene	ID	Start	End	Strand	Length
CDS	rps12	exon1	70558	70671	-	114
CDS	rps12	exon2	98769	99026	-	258
intron	trnK-UUU	intron	1869	4356	-	2488
tRNA	trnK-UUU	exon1	4357	4393	-	37
tRNA	trnK-UUU	exon2	1840	1868	-	29
tRNA	trnV-UAC	exon1	9981	10019	+	39
tRNA	trnV-UAC	exon2	10594	10630	+	37
intron	trnV-UAC	intron	10020	10593	+	574
intron	trnL-CAA	intron	14025	14574	-	550
tRNA	trnL-CAA	exon1	14575	14611	-	37
tRNA	trnL-CAA	exon2	13975	14024	-	50
CDS	ycf3	exon1	17880	18005	+	126
CDS	ycf3	exon2	18719	18946	+	228
CDS	ycf3	exon3	19821	19973	+	153
intron	ycf3	intron1	18006	18718	+	713
intron	ycf3	intron2	18947	19820	+	874
CDS	rpoC1	exon1	40012	40443	+	432
CDS	rpoC1	exon2	41232	42854	+	1623
intron	rpoC1	intron	40444	41231	+	788
CDS	atpF	exon1	50773	50940	+	168
CDS	atpF	exon2	51601	52011	+	411
intron	atpF	intron	50941	51600	+	660
intron	trnG-UCC	intron	54207	54888	-	682
tRNA	trnG-UCC	exon1	54889	54911	-	23
tRNA	trnG-UCC	exon2	54158	54206	-	49
intron	clpP	intron	71668	72335	-	668
CDS	clpP	exon1	72336	72698	-	363
CDS	clpP	exon2	71437	71667	-	231
CDS	petB	exon1	75659	75664	+	6
CDS	petB	exon2	76483	77124	+	642
intron	petB	intron	75665	76482	+	818
CDS	petD	exon1	77329	77336	+	8
CDS	petD	exon2	78054	78528	+	475
intron	petD	intron	77337	78053	+	717
intron	rpl16	intron	83119	84172	-	1054
CDS	rpl16	exon1	84173	84181	-	9
CDS	rpl16	exon2	82720	83118	-	399
intron	rpl2	intron	86609	87293	-	685
CDS	rpl2	exon1	87294	87689	-	396
CDS	rpl2	exon2	86174	86608	-	435
intron	ndhB	intron	96462	97146	-	685
CDS	ndhB	exon1	97147	97869	-	723
CDS	ndhB	exon2	95700	96461	-	762
tRNA	trnI-AUC	exon1	102662	102698	+	37
tRNA	trnI-AUC	exon2	103650	103684	+	35
intron	trnI-AUC	intron	102699	103649	+	951
tRNA	trnA-UGC	exon1	103750	103787	+	38
tRNA	trnA-UGC	exon2	104600	104634	+	35
intron	trnA-UGC	intron	103788	104599	+	812
CDS	ndhA	exon1	117105	117656	+	552
CDS	ndhA	exon2	118826	119365	+	540
intron	ndhA	intron	117657	118825	+	1169

## Sheet: Glycyrrhiza_alaschanica
Type	Gene	ID	Start	End	Strand	Length
CDS	rps12	exon1	70664	70777	-	114
CDS	rps12	exon2	97576	97845	-	270
intron	trnK-UUU	intron	1794	4330	-	2537
tRNA	trnK-UUU	exon1	4331	4367	-	37
tRNA	trnK-UUU	exon2	1765	1793	-	29
tRNA	trnV-UAC	exon1	9957	9995	+	39
tRNA	trnV-UAC	exon2	10568	10604	+	37
intron	trnV-UAC	intron	9996	10567	+	572
intron	trnL-UAA	intron	13965	14460	-	496
tRNA	trnL-UAA	exon1	14461	14497	-	37
tRNA	trnL-UAA	exon2	13915	13964	-	50
CDS	ycf3	exon1	17627	17752	+	126
CDS	ycf3	exon2	18468	18695	+	228
CDS	ycf3	exon3	19430	19582	+	153
intron	ycf3	intron1	17753	18467	+	715
intron	ycf3	intron2	18696	19429	+	734
CDS	rpoC1	exon1	39600	40031	+	432
CDS	rpoC1	exon2	40726	42348	+	1623
intron	rpoC1	intron	40032	40725	+	694
CDS	atpF	exon1	50427	50594	+	168
CDS	atpF	exon2	51235	51645	+	411
intron	atpF	intron	50595	51234	+	640
intron	trnG-UCC	intron	53974	54659	-	686
tRNA	trnG-UCC	exon1	54660	54682	-	23
tRNA	trnG-UCC	exon2	53925	53973	-	49
CDS	petB	exon1	74887	74892	+	6
CDS	petB	exon2	75702	76343	+	642
intron	petB	intron	74893	75701	+	809
CDS	petD	exon1	76585	76592	+	8
CDS	petD	exon2	77300	77774	+	475
intron	petD	intron	76593	77299	+	707
intron	rpl16	intron	82142	83233	-	1092
CDS	rpl16	exon1	83234	83242	-	9
CDS	rpl16	exon2	81743	82141	-	399
intron	rpl2	intron	85235	85941	-	707
CDS	rpl2	exon1	85942	86340	-	399
CDS	rpl2	exon2	84800	85234	-	435
intron	ndhB	intron	95287	95971	-	685
CDS	ndhB	exon1	95972	96694	-	723
CDS	ndhB	exon2	94531	95286	-	756
tRNA	trnI-GAU	exon1	101662	101703	+	42
tRNA	trnI-GAU	exon2	102482	102516	+	35
intron	trnI-GAU	intron	101704	102481	+	778
tRNA	trnA-UGC	exon1	102585	102622	+	38
tRNA	trnA-UGC	exon2	103435	103469	+	35
intron	trnA-UGC	intron	102623	103434	+	812
CDS	ndhA	exon1	115967	116518	+	552
CDS	ndhA	exon2	117729	118268	+	540
intron	ndhA	intron	116519	117728	+	1210

## Sheet: Glycyrrhiza_gobica
Type	Gene	ID	Start	End	Strand	Length
CDS	rps12	exon1	70509	70622	-	114
CDS	rps12	exon2	97498	97767	-	270
intron	trnK-UUU	intron	1794	4330	-	2537
tRNA	trnK-UUU	exon1	4331	4367	-	37
tRNA	trnK-UUU	exon2	1765	1793	-	29
tRNA	trnV-UAC	exon1	9932	9970	+	39
tRNA	trnV-UAC	exon2	10543	10579	+	37
intron	trnV-UAC	intron	9971	10542	+	572
intron	trnL-UAA	intron	13941	14436	-	496
tRNA	trnL-UAA	exon1	14437	14473	-	37
tRNA	trnL-UAA	exon2	13891	13940	-	50
CDS	ycf3	exon1	17623	17748	+	126
CDS	ycf3	exon2	18462	18689	+	228
CDS	ycf3	exon3	19424	19576	+	153
intron	ycf3	intron1	17749	18461	+	713
intron	ycf3	intron2	18690	19423	+	734
CDS	rpoC1	exon1	39546	39977	+	432
CDS	rpoC1	exon2	40672	42294	+	1623
intron	rpoC1	intron	39978	40671	+	694
CDS	atpF	exon1	50389	50556	+	168
CDS	atpF	exon2	51198	51608	+	411
intron	atpF	intron	50557	51197	+	641
intron	trnG-UCC	intron	53937	54622	-	686
tRNA	trnG-UCC	exon1	54623	54645	-	23
tRNA	trnG-UCC	exon2	53888	53936	-	49
CDS	petB	exon1	74737	74742	+	6
CDS	petB	exon2	75553	76194	+	642
intron	petB	intron	74743	75552	+	810
CDS	petD	exon1	76436	76443	+	8
CDS	petD	exon2	77151	77625	+	475
intron	petD	intron	76444	77150	+	707
intron	rpl16	intron	81987	83078	-	1092
CDS	rpl16	exon1	83079	83087	-	9
CDS	rpl16	exon2	81588	81986	-	399
intron	rpl2	intron	85080	85786	-	707
CDS	rpl2	exon1	85787	86185	-	399
CDS	rpl2	exon2	84645	85079	-	435
intron	ndhB	intron	95209	95893	-	685
CDS	ndhB	exon1	95894	96616	-	723
CDS	ndhB	exon2	94453	95208	-	756
tRNA	trnI-GAU	exon1	101584	101625	+	42
tRNA	trnI-GAU	exon2	102404	102438	+	35
intron	trnI-GAU	intron	101626	102403	+	778
tRNA	trnA-UGC	exon1	102507	102544	+	38
tRNA	trnA-UGC	exon2	103357	103391	+	35
intron	trnA-UGC	intron	102545	103356	+	812
CDS	ndhA	exon1	115940	116491	+	552
CDS	ndhA	exon2	117702	118241	+	540
intron	ndhA	intron	116492	117701	+	1210

[truncated: 5 more sheets: Glycyrrhiza_zaissanica, Oxytropis_bicolor, Oxytropis_diversifolia, Oxytropis_splendens, Tibetia_liangshanensis]
