# Supplementary material for: Analysis of Complete Chloroplast Genome: Structure, Phylogenetic Relationships of Galega orientalis and Evolutionary Inference of Galegeae
Source: Genes (Basel). 2023 Jan 9;14(1):176. doi: 10.3390/genes14010176 (PMC9859028; doi:10.3390/genes14010176)
Supplement: Supplementary file 1 [file genes-14-00176-s001.zip › TableS2.Repeat Sequences of Galega orientalis and Galega officinalis.xlsx]

## Sheet: Galega_orientalis
#Length1	Start1	Type	Length2	Start2	Hamming	E-value	Gene
170	19123	F	170	19148	0	1.97e-93	IGS(ycf1,trnN-GUU);IGS(ycf1,trnN-GUU)
145	19123	F	145	19173	0	2.22e-78	IGS(ycf1,trnN-GUU);IGS(ycf1,trnN-GUU)
137	40217	F	137	40281	-2	1.22e-68	IGS(trnM-CAU,rpl23);IGS(trnM-CAU,rpl23)
130	19113	F	130	19188	-2	1.8e-64	IGS(ycf1,trnN-GUU);IGS(ycf1,trnN-GUU)
120	20482	F	120	20524	-2	1.61e-58	IGS(trnR-ACG,rrn5);IGS(trnR-ACG,rrn5)
111	20491	F	111	20533	-1	2.18e-55	IGS(trnR-ACG,rrn5);IGS(trnR-ACG,rrn5)
106	40248	F	106	40312	-1	2.13e-52	IGS(trnM-CAU,rpl23);IGS(trnM-CAU,rpl23)
101	20501	F	101	20543	0	6.87e-52	IGS(trnR-ACG,rrn5);IGS(trnR-ACG,rrn5)
105	t19113	F	105	19213	-2	1.32e-49	ndhF(partical:98.10%);IGS(ycf1,trnN-GUU)
73	40217	F	73	40345	0	4.95e-35	IGS(trnM-CAU,rpl23);IGS(trnM-CAU,rpl23)
80	19113	F	80	19238	-2	8.59e-35	IGS(ycf1,trnN-GUU);IGS(ycf1,trnN-GUU)
72	76083	P	72	76083	0	1.98e-34	IGS(atpF,atpH);IGS(atpF,atpH)
82	20478	F	82	20562	-3	4.51e-34	IGS(trnR-ACG,rrn5);IGS(trnR-ACG,rrn5)
69	20491	F	69	20575	-1	2.62e-30	IGS(trnR-ACG,rrn5);IGS(trnR-ACG,rrn5)
71	102702	F	71	104926	-3	1.22e-27	psaB;psaA
59	20501	F	59	20585	0	1.33e-26	IGS(trnR-ACG,rrn5);IGS(trnR-ACG,rrn5)
62	15904	F	62	15931	-1	3.86e-26	ycf1-intron1(partical:22.58%),ycf1-exon1(partical:77.42%);ycf1-exon1
57	10759	F	57	10814	0	2.13e-25	ndhA-intron1;ndhA-intron1
64	102692	F	64	104916	-3	1.46e-23	psaB;psaA
57	66017	P	57	66017	-1	3.63e-23	IGS(cemA,ycf4);IGS(cemA,ycf4)
57	72790	P	57	72790	-1	3.63e-23	IGS(trnT-CGU,trnR-UCU);IGS(trnT-CGU,trnR-UCU)
57	124404	P	57	124404	-1	3.63e-23	IGS(psbA,trnH-GUG);IGS(psbA,trnH-GUG)
58	102715	F	58	104939	-2	7.9e-22	psaB;psaA
50	9816	P	50	45261	0	3.48e-21	ndhA-intron1;IGS(rps3,rpl16)
55	19113	F	55	19263	-2	4.54e-20	IGS(ycf1,trnN-GUU);IGS(ycf1,trnN-GUU)
47	15919	F	47	15946	0	2.23e-19	ycf1-exon1;ycf1-exon1
46	13538	P	46	13538	0	8.91e-19	IGS(rps15,ycf1);IGS(rps15,ycf1)
42	29421	F	42	45259	0	2.28e-16	IGS(trnV-GAC,rps12);IGS(rps3,rpl16)
42	40312	F	42	40376	0	2.28e-16	IGS(trnM-CAU,rpl23);IGS(trnM-CAU,rpl23)
41	40394	F	41	40443	0	9.13e-16	IGS(trnM-CAU,rpl23);IGS(trnM-CAU,rpl23)
40	9826	P	40	29423	0	3.65e-15	ndhA-intron1;IGS(trnV-GAC,rps12)
40	61370	P	40	61370	0	3.65e-15	IGS(petL,psbE);IGS(petL,psbE)
43	46459	P	43	46512	-1	7.36e-15	IGS(rpl14,rps8);IGS(rpl14,rps8)
46	66764	F	46	67114	-2	8.3e-15	IGS(ycf4,psaI);psaI(partical:21.74%)
38	76194	P	38	76194	0	5.84e-14	IGS(atpF,atpH);IGS(atpF,atpH)
47	3072	P	47	3072	-3	9.76e-14	IGS(rpl32,trnL-UAG);IGS(rpl32,trnL-UAG)
47	39067	F	47	40143	-3	9.76e-14	IGS(trnL-CAA,trnM-CAU);IGS(trnM-CAU,rpl23)
47	93269	P	47	93269	-3	9.76e-14	IGS(petN,psbM);IGS(petN,psbM)
37	39012	F	37	40097	0	2.34e-13	IGS(trnL-CAA,trnM-CAU);IGS(trnM-CAU,rpl23)
39	2287	P	39	2287	-1	1.71e-12	IGS(ndhF,rpl32);IGS(ndhF,rpl32)
35	99431	P	35	99476	0	3.74e-12	IGS(psbC,trnS-UGA);IGS(psbC,trnS-UGA)
34	66809	F	34	67154	0	1.5e-11	IGS(ycf4,psaI);IGS(psaI,accD)
43	13556	P	43	13556	-3	1.9e-11	IGS(rps15,ycf1);IGS(rps15,ycf1)
39	29422	P	39	107794	-2	9.74e-11	IGS(trnV-GAC,rps12);ycf3-intron1
39	45260	P	39	107794	-2	9.74e-11	IGS(rps3,rpl16);ycf3-intron1
41	14763	F	41	14778	-3	2.63e-10	ycf1-exon2;ycf1-exon2
38	9828	F	38	107794	-2	3.7e-10	ndhA-intron1;ycf3-intron1
38	40202	F	38	40217	-2	3.7e-10	IGS(trnM-CAU,rpl23);IGS(trnM-CAU,rpl23)
38	40202	F	38	40345	-2	3.7e-10	IGS(trnM-CAU,rpl23);IGS(trnM-CAU,rpl23)
35	15904	F	35	15958	-1	3.93e-10	ycf1-intron1(partical:40.00%),ycf1-exon1(partical:60.00%);ycf1-exon1
40	20478	F	40	20604	-3	9.74e-10	IGS(trnR-ACG,rrn5);IGS(trnR-ACG,rrn5)
34	28634	F	34	28647	-1	1.53e-09	IGS(trnV-GAC,rps12);IGS(trnV-GAC,rps12)
30	61224	P	30	61224	0	3.83e-09	IGS(petL,psbE);IGS(petL,psbE)
38	40202	F	38	40281	-3	1.33e-08	IGS(trnM-CAU,rpl23);IGS(trnM-CAU,rpl23)
35	71192	P	35	108804	-2	2e-08	trnS-GCU(partical:94.29%);trnS-GGA
37	26041	P	37	26054	-3	4.9e-08	IGS(trnA-UGC,rrn16);IGS(trnA-UGC,rrn16)
34	109842	P	34	109842	-2	7.55e-08	IGS(rps4,trnT-UGU);IGS(rps4,trnT-UGU)
33	66081	F	33	66113	-2	2.84e-07	ycf4(partical:36.36%);ycf4
35	9831	P	35	31957	-3	6.61e-07	ndhA-intron1;ndhB-intron1
35	29423	F	35	31957	-3	6.61e-07	IGS(trnV-GAC,rps12);ndhB-intron1
35	31957	F	35	45261	-3	6.61e-07	ndhB-intron1;IGS(rps3,rpl16)
35	102679	F	35	104903	-3	6.61e-07	psaB;psaA
32	66781	F	32	67131	-2	1.07e-06	IGS(ycf4,psaI);IGS(psaI,accD)
32	102658	F	32	104882	-2	1.07e-06	psaB;psaA
31	71104	R	31	71104	-2	4.01e-06	IGS(psbI,trnS-GCU);IGS(psbI,trnS-GCU)
31	109845	R	31	109845	-2	4.01e-06	IGS(rps4,trnT-UGU);IGS(rps4,trnT-UGU)
33	59391	P	33	59391	-3	8.81e-06	IGS(rpl33,psaJ);IGS(rpl33,psaJ)
30	19113	F	30	19288	-2	1.5e-05	IGS(ycf1,trnN-GUU);IGS(ycf1,trnN-GUU)
30	86294	P	30	86294	-2	1.5e-05	rpoC1-intron1;rpoC1-intron1
30	118858	P	30	125084	-2	1.5e-05	rbcL;IGS(trnH-GUG,ndhF)
32	40258	F	32	40435	-3	3.2e-05	IGS(trnM-CAU,rpl23);IGS(trnM-CAU,rpl23)
32	40322	F	32	40435	-3	3.2e-05	IGS(trnM-CAU,rpl23);IGS(trnM-CAU,rpl23)
31	3389	C	31	109839	-3	0.000116	IGS(rpl32,trnL-UAG);IGS(rps4,trnT-UGU)
31	3390	C	31	3391	-3	0.000116	IGS(rpl32,trnL-UAG);IGS(rpl32,trnL-UAG)
31	109832	C	31	109845	-3	0.000116	IGS(rps4,trnT-UGU);IGS(rps4,trnT-UGU)
31	123774	F	31	125002	-3	0.000116	psbA;IGS(trnH-GUG,ndhF)
30	10220	P	30	10246	-3	0.00042	ndhA-intron1;ndhA-intron1
30	19077	F	30	19089	-3	0.00042	IGS(ycf1,trnN-GUU);IGS(ycf1,trnN-GUU)
30	20491	F	30	20617	-3	0.00042	IGS(trnR-ACG,rrn5);IGS(trnR-ACG,rrn5)
30	39091	F	30	40167	-3	0.00042	IGS(trnL-CAA,trnM-CAU);IGS(trnM-CAU,rpl23)
30	39121	F	30	40471	-3	0.00042	IGS(trnL-CAA,trnM-CAU);IGS(trnM-CAU,rpl23)
30	40212	F	30	40227	-3	0.00042	IGS(trnM-CAU,rpl23);IGS(trnM-CAU,rpl23)
30	40212	F	30	40355	-3	0.00042	IGS(trnM-CAU,rpl23);IGS(trnM-CAU,rpl23)
30	58778	R	30	100301	-3	0.00042	IGS(rps18,rpl33);IGS(psbZ,trnG-GCC)

## Sheet: Galega_officinalis
#Length1	Start1	Type	Length2	Start2	Hamming	E-value	Gene
216	39496	F	216	39545	-1	2.57e-118	IGS(trnM-CAU,rpl23);IGS(trnM-CAU,rpl23)
167	39496	F	167	39594	-2	1.57e-86	IGS(trnM-CAU,rpl23);IGS(trnM-CAU,rpl23)
142	39570	F	142	39619	0	1.42e-76	IGS(trnM-CAU,rpl23);IGS(trnM-CAU,rpl23)
142	39521	F	142	39619	-1	6.03e-74	IGS(trnM-CAU,rpl23);IGS(trnM-CAU,rpl23)
118	39496	F	118	39643	-2	2.48e-57	IGS(trnM-CAU,rpl23);IGS(trnM-CAU,rpl23)
95	40245	F	95	40336	0	2.8e-48	rpl23(partical:76.84%);rpl2-exon1(partical:2.11%)
93	39570	F	93	39668	0	4.49e-47	IGS(trnM-CAU,rpl23);IGS(trnM-CAU,rpl23)
93	39521	F	93	39668	-1	1.25e-44	IGS(trnM-CAU,rpl23);IGS(trnM-CAU,rpl23)
77	19893	F	77	19935	0	1.93e-37	IGS(trnR-ACG,rrn5);IGS(trnR-ACG,rrn5)
81	102819	F	81	105043	-3	1.73e-33	psaB;psaA
69	39496	F	69	39692	-1	2.61e-30	IGS(trnM-CAU,rpl23);IGS(trnM-CAU,rpl23)
59	110659	F	59	110680	0	1.32e-26	IGS(trnT-UGU,trnL-UAA);IGS(trnT-UGU,trnL-UAA)
57	72912	P	57	72912	-1	3.62e-23	IGS(trnT-CGU,trnR-UCU);IGS(trnT-CGU,trnR-UCU)
57	124406	P	57	124406	-1	3.62e-23	IGS(psbA,trnH-GUG);IGS(psbA,trnH-GUG)
58	102842	F	58	105066	-2	7.88e-22	psaB;psaA
44	39521	F	44	39717	0	1.42e-17	IGS(trnM-CAU,rpl23);IGS(trnM-CAU,rpl23)
44	39570	F	44	39717	0	1.42e-17	IGS(trnM-CAU,rpl23);IGS(trnM-CAU,rpl23)
50	9527	P	50	44767	-2	3.83e-17	ndhA-intron1;IGS(rps3,rpl16)
42	93266	P	42	93266	0	2.28e-16	IGS(petN,psbM);IGS(petN,psbM)
40	60705	P	40	60705	0	3.64e-15	IGS(petL,psbE);IGS(petL,psbE)
39	28744	F	39	44768	0	1.46e-14	IGS(trnV-GAC,rps12);IGS(rps3,rpl16)
38	110659	F	38	110701	0	5.82e-14	IGS(trnT-UGU,trnL-UAA);IGS(trnT-UGU,trnL-UAA)
47	38381	F	47	39449	-3	9.73e-14	ycf2;IGS(trnM-CAU,rpl23)
44	71600	P	44	71600	-2	1.21e-13	IGS(trnS-GCU,trnT-CGU);IGS(trnS-GCU,trnT-CGU)
36	76189	P	36	76189	0	9.32e-13	IGS(atpF,atpH);IGS(atpF,atpH)
35	19893	F	35	19977	0	3.73e-12	IGS(trnR-ACG,rrn5);IGS(trnR-ACG,rrn5)
33	101263	F	33	101304	0	5.96e-11	rps14(partical:75.76%);IGS(rps14,psaB)
42	38321	F	42	39398	-3	7.05e-11	ycf2;IGS(trnM-CAU,rpl23)
39	9537	P	39	28744	-2	9.71e-11	ndhA-intron1;IGS(trnV-GAC,rps12)
39	44766	P	39	107888	-2	9.71e-11	IGS(rps3,rpl16);ycf3-intron1
32	13245	P	32	13245	0	2.39e-10	IGS(rps15,ycf1);IGS(rps15,ycf1)
32	55891	F	32	55897	0	2.39e-10	clpP-intron1;clpP-intron1
38	9539	F	38	107888	-2	3.68e-10	ndhA-intron1;ycf3-intron1
35	15567	F	35	15594	-1	3.91e-10	ycf1;ycf1
40	66064	F	40	66418	-3	9.71e-10	IGS(ycf4,psaI);psaI(partical:22.50%)
37	28744	P	37	107888	-2	1.4e-09	IGS(trnV-GAC,rps12);ycf3-intron1
30	27333	P	30	27374	0	3.82e-09	IGS(rrn16,trnV-GAC);trnV-GAC(partical:6.67%)
30	76282	P	30	76282	0	3.82e-09	IGS(atpF,atpH);IGS(atpF,atpH)
33	66114	F	33	66459	-1	5.9e-09	IGS(ycf4,psaI);IGS(psaI,accD)
38	102809	F	38	105033	-3	1.33e-08	psaB;psaA
34	61955	P	34	61955	-2	7.53e-08	IGS(psbL,psbJ);IGS(psbL,psbJ)
34	71167	P	34	108899	-2	7.53e-08	trnS-GCU;trnS-GGA
36	101296	F	36	101335	-3	1.8e-07	IGS(rps14,psaB);IGS(rps14,psaB)
30	42644	P	30	42686	-1	3.44e-07	IGS(rps19,rps3);IGS(rps19,rps3)
32	73186	R	32	73186	-2	1.06e-06	atpA(partical:9.38%);atpA(partical:9.38%)
32	101259	F	32	101339	-2	1.06e-06	rps14(partical:90.62%);IGS(rps14,psaB)
34	2455	P	34	2460	-3	2.41e-06	IGS(ndhF,rpl32);IGS(ndhF,rpl32)
33	58744	P	33	58744	-3	8.79e-06	IGS(rpl33,psaJ);IGS(rpl33,psaJ)
33	66081	F	33	66435	-3	8.79e-06	IGS(ycf4,psaI);IGS(psaI,accD)
30	55887	F	30	55899	-2	1.49e-05	clpP-intron1;clpP-intron1
30	60559	P	30	60559	-2	1.49e-05	IGS(petL,psbE);IGS(petL,psbE)
32	71163	F	32	99557	-3	3.19e-05	trnS-GCU(partical:93.75%);trnS-UGA(partical:90.62%)
32	102785	F	32	105009	-3	3.19e-05	psaB;psaA
31	123776	F	31	124977	-3	0.000116	psbA;IGS(trnH-GUG,ndhF)
30	13188	P	30	13220	-3	0.000418	IGS(rps15,ycf1);IGS(rps15,ycf1)
30	13197	C	30	110401	-3	0.000418	IGS(rps15,ycf1);IGS(trnT-UGU,trnL-UAA)
30	38405	F	30	39473	-3	0.000418	ycf2;IGS(trnM-CAU,rpl23)
30	61926	F	30	61963	-3	0.000418	IGS(psbL,psbJ);IGS(psbL,psbJ)
30	118878	P	30	125057	-3	0.000418	rbcL;IGS(trnH-GUG,ndhF)
