# Supplementary material for: Analysis of Complete Chloroplast Genome: Structure, Phylogenetic Relationships of Galega orientalis and Evolutionary Inference of Galegeae
Source: Genes (Basel). 2023 Jan 9;14(1):176. doi: 10.3390/genes14010176 (PMC9859028; doi:10.3390/genes14010176)
Supplement: Supplementary file 1 [file genes-14-00176-s001.zip › TableS3.SSRs motifs of Galega_orientalis and Galega_officinalis.xlsx]

## Sheet: Galega_orientalis
ID	SSR nr.	SSR type	SSR	size	start	end	location
Galega_orientalis	1	p1	(T)11	11	611	621	ndhF
Galega_orientalis	2	p4	(TAAA)3	12	2426	2437	IGS(ndhF,rpl32)
Galega_orientalis	3	p1	(A)11	11	2877	2887	rpl32(partical:54.55%)
Galega_orientalis	4	p2	(AT)5	10	3122	3131	IGS(rpl32,trnL-UAG)
Galega_orientalis	5	p4	(ATTA)3	12	3179	3190	IGS(rpl32,trnL-UAG)
Galega_orientalis	6	p2	(AT)12	24	3391	3414	IGS(rpl32,trnL-UAG)
Galega_orientalis	7	p1	(A)10	10	5146	5155	ndhD
Galega_orientalis	8	p4	(AATA)3	12	5210	5221	ndhD
Galega_orientalis	9	p1	(T)11	11	13116	13126	IGS(rps15,ycf1)
Galega_orientalis	10	p4	(ATTT)3	12	13514	13525	ycf1
Galega_orientalis	11	p2	(TA)8	16	13554	13569	ycf1
Galega_orientalis	12	p2	(TA)6	12	13587	13598	ycf1
Galega_orientalis	13	p1	(T)11	11	15002	15012	ycf1
Galega_orientalis	14	p1	(T)11	11	15454	15464	ycf1
Galega_orientalis	15	p1	(T)11	11	16269	16279	ycf1
Galega_orientalis	16	p1	(T)11	11	17210	17220	ycf1
Galega_orientalis	17	p1	(A)10	10	17331	17340	ycf1
Galega_orientalis	18	p1	(T)12	12	17577	17588	ycf1
Galega_orientalis	19	p4	(ATTG)3	12	29005	29016	rps12-exon2
Galega_orientalis	20	p4	(ACAA)3	12	30847	30858	ndhB-intron1
Galega_orientalis	21	p1	(T)10	10	44271	44280	IGS(rps3,rpl16)
Galega_orientalis	22	p1	(A)12	12	44685	44696	IGS(rps3,rpl16)
Galega_orientalis	23	p1	(T)12	12	45791	45802	IGS(rpl14,rps8)
Galega_orientalis	24	p1	(A)11	11	46416	46426	rps8
Galega_orientalis	25	p2	(AT)5	10	46442	46451	rps8
Galega_orientalis	26	p2	(TA)5	10	46659	46668	rps8(partical:10.00%)
Galega_orientalis	27	p4	(ACAT)3	12	49290	49301	petD
Galega_orientalis	28	p1	(T)12	12	50927	50938	petB-exon2
Galega_orientalis	29	p5	(AAGAT)3	15	52441	52455	IGS(psbH,pbf1)
Galega_orientalis	30	p1	(T)10	10	55928	55937	clpP-intron1
Galega_orientalis	31	p1	(A)10	10	58208	58217	IGS(rps18,rpl33)
Galega_orientalis	32	p1	(T)15	15	58285	58299	rpl33
Galega_orientalis	33	p3	(AGT)4	12	58306	58317	rpl33
Galega_orientalis	34	p1	(T)11	11	58345	58355	rpl33
Galega_orientalis	35	p2	(AT)5	10	58716	58725	IGS(rpl33,psaJ)
Galega_orientalis	36	p2	(TA)5	10	58779	58788	IGS(rpl33,psaJ)
Galega_orientalis	37	p4	(ATTA)3	12	60113	60124	petG
Galega_orientalis	38	p2	(AT)5	10	60243	60252	IGS(petG,petL)
Galega_orientalis	39	p2	(AT)7	14	62605	62618	IGS(psbJ,petA)
Galega_orientalis	40	p1	(A)14	14	63651	63664	petA
Galega_orientalis	41	p2	(TA)5	10	70187	70196	IGS(trnQ-UUG,psbK)
Galega_orientalis	42	p1	(A)17	17	71112	71128	IGS(psbI,trnS-GCU)
Galega_orientalis	43	p1	(T)10	10	71395	71404	IGS(trnS-GCU,trnT-CGU)
Galega_orientalis	44	p1	(T)10	10	77671	77680	IGS(atpH,atpI)
Galega_orientalis	45	p1	(T)10	10	79311	79320	rps2
Galega_orientalis	46	p1	(T)10	10	79560	79569	rps2
Galega_orientalis	47	p1	(T)13	13	81668	81680	rpoC2
Galega_orientalis	48	p1	(T)13	13	81775	81787	rpoC2
Galega_orientalis	49	p2	(TA)5	10	83156	83165	rpoC2
Galega_orientalis	50	p2	(AT)5	10	87750	87759	rpoB
Galega_orientalis	51	p3	(AAT)4	12	91052	91063	IGS(rpoB,trnC-GCA)
Galega_orientalis	52	p4	(CATA)3	12	94072	94083	IGS(trnD-GUC,trnY-GUA)
Galega_orientalis	53	p2	(TA)5	10	94162	94171	IGS(trnD-GUC,trnY-GUA)
Galega_orientalis	54	p2	(TA)6	12	95840	95851	IGS(trnT-GGU,psbD)
Galega_orientalis	55	p4	(ATAA)3	12	99503	99514	IGS(psbC,trnS-UGA)
Galega_orientalis	56	p2	(AT)5	10	100322	100331	IGS(psbZ,trnG-GCC)
Galega_orientalis	57	p2	(AT)5	10	107428	107437	ycf3-intron2
Galega_orientalis	58	p2	(TA)6	12	109841	109852	IGS(rps4,trnT-UGU)
Galega_orientalis	59	p2	(AT)6	12	109854	109865	IGS(rps4,trnT-UGU)
Galega_orientalis	60	p2	(AT)5	10	110268	110277	IGS(trnT-UGU,trnL-UAA)
Galega_orientalis	61	p4	(AATA)3	12	110664	110675	IGS(trnT-UGU,trnL-UAA)
Galega_orientalis	62	p1	(T)10	10	111738	111747	trnL-UAA-exon2
Galega_orientalis	63	p4	(GATA)3	12	115463	115474	IGS(trnI-AAU,trnM-CAU-3)
Galega_orientalis	64	p1	(T)10	10	115685	115694	IGS(trnM-CAU-3,atpE)
Galega_orientalis	65	p1	(T)10	10	117633	117642	atpB
Galega_orientalis	66	p1	(A)15	15	118122	118136	IGS(atpB,rbcL)
Galega_orientalis	67	p1	(A)11	11	122463	122473	trnK-UUU-intron1,matK
Galega_orientalis	68	p1	(C)10	10	125183	125192	IGS(trnH-GUG,ndhF)

## Sheet: Galega_officinalis
ID	SSR nr.	SSR type	SSR	size	start	end	location
Galega_officinalis	1	p1	(C)10	10	71	80	ndhF
Galega_officinalis	2	p1	(T)11	11	779	789	ndhF
Galega_officinalis	3	p4	(TAAA)3	12	2580	2591	IGS(ndhF,rpl32)
Galega_officinalis	4	p1	(A)11	11	2914	2924	rpl32
Galega_officinalis	5	p4	(AATA)3	12	5136	5147	ndhD
Galega_officinalis	6	p4	(ATGA)4	16	9921	9936	ndhA-intron1
Galega_officinalis	7	p1	(A)10	10	12489	12498	IGS(ndhH,rps15)
Galega_officinalis	8	p1	(T)13	13	12784	12796	rps15
Galega_officinalis	9	p1	(T)10	10	12955	12964	IGS(rps15,ycf1)
Galega_officinalis	10	p2	(TA)5	10	13206	13215	IGS(rps15,ycf1)
Galega_officinalis	11	p2	(TA)5	10	13222	13231	IGS(rps15,ycf1)
Galega_officinalis	12	p2	(TA)6	12	13244	13255	IGS(rps15,ycf1)
Galega_officinalis	13	p2	(TA)5	10	13266	13275	IGS(rps15,ycf1)
Galega_officinalis	14	p1	(T)11	11	14670	14680	ycf1
Galega_officinalis	15	p1	(T)14	14	15122	15135	ycf1
Galega_officinalis	16	p1	(T)11	11	15884	15894	ycf1
Galega_officinalis	17	p1	(T)11	11	15904	15914	ycf1
Galega_officinalis	18	p1	(A)10	10	16966	16975	ycf1
Galega_officinalis	19	p1	(T)12	12	17191	17202	ycf1
Galega_officinalis	20	p6	(CGTCCA)3	18	17772	17789	ycf1
Galega_officinalis	21	p1	(T)10	10	19877	19886	IGS(trnR-ACG,rrn5)
Galega_officinalis	22	p4	(ACAA)3	12	30166	30177	ndhB-exon1
Galega_officinalis	23	p1	(T)10	10	42774	42783	IGS(rps19,rps3)
Galega_officinalis	24	p1	(T)10	10	44460	44469	IGS(rps3,rpl16)
Galega_officinalis	25	p1	(T)16	16	45296	45311	IGS(rpl16,rpl14)
Galega_officinalis	26	p1	(A)11	11	45356	45366	IGS(rpl16,rpl14)
Galega_officinalis	27	p1	(A)14	14	45911	45924	IGS(rpl14,rps8)
Galega_officinalis	28	p2	(AT)5	10	45939	45948	IGS(rpl14,rps8)
Galega_officinalis	29	p2	(TA)5	10	46136	46145	IGS(rpl14,rps8)
Galega_officinalis	30	p1	(T)10	10	50412	50421	IGS(petD,petB)
Galega_officinalis	31	p1	(A)11	11	51681	51691	petB-intron1
Galega_officinalis	32	p1	(T)10	10	51800	51809	petB-intron1
Galega_officinalis	33	p5	(AAGAT)3	15	51942	51956	petB-intron1
Galega_officinalis	34	p1	(T)11	11	52389	52399	IGS(psbH,pbf1)
Galega_officinalis	35	p1	(T)13	13	54749	54761	IGS(psbB,clpP)
Galega_officinalis	36	p3	(TTA)5	15	55831	55845	clpP-intron1
Galega_officinalis	37	p6	(CTTATA)6	36	55891	55926	clpP-intron1
Galega_officinalis	38	p1	(T)10	10	56929	56938	IGS(rps12,rpl20)
Galega_officinalis	39	p1	(T)16	16	57660	57675	rps18
Galega_officinalis	40	p1	(T)10	10	57717	57726	rps18
Galega_officinalis	41	p4	(TTAA)3	12	59475	59486	IGS(psaJ,trnP-UGG)
Galega_officinalis	42	p2	(AT)5	10	59590	59599	IGS(psaJ,trnP-UGG)
Galega_officinalis	43	p2	(AT)5	10	61955	61964	IGS(psbL,psbJ)
Galega_officinalis	44	p2	(AT)6	12	61979	61990	IGS(psbL,psbJ)
Galega_officinalis	45	p1	(A)11	11	66282	66292	IGS(ycf4,psaI)
Galega_officinalis	46	p1	(T)10	10	66728	66737	IGS(psaI,accD)
Galega_officinalis	47	p4	(TAAA)3	12	68732	68743	IGS(accD,rps16)
Galega_officinalis	48	p1	(T)12	12	69876	69887	IGS(trnQ-UUG,psbK)
Galega_officinalis	49	p2	(TA)5	10	70204	70213	IGS(trnQ-UUG,psbK)
Galega_officinalis	50	p1	(T)10	10	70889	70898	IGS(psbK,psbI)
Galega_officinalis	51	p2	(TA)5	10	73079	73088	IGS(trnR-UCU,atpA)
Galega_officinalis	52	p1	(A)12	12	74779	74790	IGS(atpA,atpF)
Galega_officinalis	53	p1	(A)10	10	76554	76563	IGS(atpF,atpH)
Galega_officinalis	54	p2	(AT)6	12	76598	76609	IGS(atpF,atpH)
Galega_officinalis	55	p5	(AAATA)3	15	76892	76906	IGS(atpH,atpI)
Galega_officinalis	56	p1	(T)11	11	77746	77756	IGS(atpH,atpI)
Galega_officinalis	57	p1	(T)10	10	79369	79378	rps2
Galega_officinalis	58	p1	(T)10	10	79618	79627	IGS(rps2,rpoC2)
Galega_officinalis	59	p1	(A)11	11	79629	79639	IGS(rps2,rpoC2)
Galega_officinalis	60	p3	(ATT)4	12	81053	81064	rpoC2
Galega_officinalis	61	p1	(T)13	13	81728	81740	rpoC2
Galega_officinalis	62	p1	(T)13	13	81835	81847	rpoC2
Galega_officinalis	63	p2	(TA)5	10	83216	83225	rpoC2
Galega_officinalis	64	p2	(AT)5	10	87830	87839	rpoB
Galega_officinalis	65	p1	(T)12	12	91912	91923	IGS(trnC-GCA,petN)
Galega_officinalis	66	p1	(A)10	10	93859	93868	IGS(psbM,trnD-GUC)
Galega_officinalis	67	p2	(TA)5	10	94163	94172	IGS(trnD-GUC,trnY-GUA)
Galega_officinalis	68	p2	(TA)5	10	95833	95842	IGS(trnT-GGU,psbD)
Galega_officinalis	69	p1	(T)10	10	96191	96200	IGS(trnT-GGU,psbD)
Galega_officinalis	70	p2	(TA)7	14	100501	100514	IGS(psbZ,trnG-GCC)
Galega_officinalis	71	p2	(TC)5	10	101257	101266	rps14
Galega_officinalis	72	p2	(AT)6	12	107532	107543	ycf3-intron2
Galega_officinalis	73	p1	(T)10	10	107565	107574	ycf3-intron2
Galega_officinalis	74	p2	(TA)6	12	109928	109939	IGS(rps4,trnT-UGU)
Galega_officinalis	75	p2	(AT)5	10	110330	110339	IGS(trnT-UGU,trnL-UAA)
Galega_officinalis	76	p1	(A)10	10	110466	110475	IGS(trnT-UGU,trnL-UAA)
Galega_officinalis	77	p4	(GATA)3	12	115560	115571	IGS(trnI-AAU,trnM-CAU-3)
Galega_officinalis	78	p1	(T)12	12	117716	117727	IGS(atpB,rbcL)
Galega_officinalis	79	p1	(A)12	12	118142	118153	IGS(atpB,rbcL)
Galega_officinalis	80	p1	(A)11	11	122486	122496	trnK-UUU-intron1,matK
Galega_officinalis	81	p1	(T)11	11	124593	124603	IGS(psbA,trnH-GUG)
Galega_officinalis	82	p1	(A)10	10	124690	124699	IGS(psbA,trnH-GUG)
