# Supplementary material for: Analysis of Complete Chloroplast Genome: Structure, Phylogenetic Relationships of Galega orientalis and Evolutionary Inference of Galegeae
Source: Genes (Basel). 2023 Jan 9;14(1):176. doi: 10.3390/genes14010176 (PMC9859028; doi:10.3390/genes14010176)
Supplement: Supplementary file 1 [file genes-14-00176-s001.zip › TableS5.Structure of genome of Galegeae species.xlsx]

## Sheet: Sheet1
species	size			GC(%)			Proportion in Genome(%)		Number
	CDS	Non-coding_region	total	CDS	Non-coding_region	total	CDS	Non-coding_region
Galega orientalis	58908	49122	125280	36.65	28.56	34.11	47.02	39.21	CNP0003740
Galega officinalis	66447	40624	125086	36.45	27.21	34.18	53.12	32.48	NC_051885.1
Astragalus mongholicus	65748	39538	123333	36.52	26.7	34.1	53.31	32.06	MT982389
Astragalus galactites	65517	40835	126117	36.41	26.72	33.94	51.95	32.38	NC_058825.1
Astragalus laxmannii	65529	37535	122844	36.42	26.66	34.11	53.34	30.56	MT786136.1
Calophaca sinica	66591	43396	129345	36.96	27.83	34.51	51.48	33.55	MN696543.1
Caragana jubata	66222	41641	128132	36.91	27.18	34.42	51.68	32.5	MT211963.1
Caragana korshinskii	66231	42887	129331	36.88	27.18	34.36	51.21	33.16	NC_035229.1
Oxytropis diversifolia	65877	40895	122210	36.59	27.49	34.23	53.9	33.46	MT780271.1
Oxytropis splendens	65871	39014	122318	36.59	26.89	34.23	53.85	31.9	MT409174.1
Oxytropis bicolor	65772	37512	122461	36.58	26.44	34.19	53.71	30.63	NC_047482.1
Tibetia liangshanensis	66081	38018	123372	36.87	27.39	34.68	53.56	30.82	NC_036109.1
Glycyrrhiza zaissanica	66609	42268	127984	36.73	26.93	34.23	52.04	33.03	NC_065144.1
Glycyrrhiza gobica	66702	42160	127970	36.67	27.01	34.23	52.12	32.95	NC_065142.1
Glycyrrhiza alaschanica	66639	42243	127990	36.73	26.94	34.24	52.07	33	NC_065140.1
