# Supplementary material for: Analysis of Complete Chloroplast Genome: Structure, Phylogenetic Relationships of Galega orientalis and Evolutionary Inference of Galegeae
Source: Genes (Basel). 2023 Jan 9;14(1):176. doi: 10.3390/genes14010176 (PMC9859028; doi:10.3390/genes14010176)
Supplement: Supplementary file 1 [file genes-14-00176-s001.zip › TbaleS4. KaKs analysis between Galega orientalis and Galegeae species.xlsx]

## Sheet: kaks average
Gene	Galega officinalis	Astragalus	Oxytropis	Caragana	Calophaca	Tibetia	Glycyrrhiza	Astragalus_SD	Oxytropis_SD	Caragana_SD	Glycyrrhiza_SD
accD	0.406914	0.279441	0.296281	0.288202	0.290465	0.497075	0.407599	0.0291021	0.0105071	0.0312626	0
atpA	0.118117	0.187551	0.192531	0.187465	0.257981	0.228701	0.145288	0.0203811	0.00356882	0.0148457	0.00342022
atpB	0.099884	0.231859	0.209778	0.193913	0.180606	0.207115	0.19222	0.0091954	0.0186685	0.019869	0.00577235
atpF	0.236865	0.21479	0.428543	0.222463	0.198526	0.259864	0.200514	0.00104269	0.0972081	0.0137751	0.000767299
atpH	NA	0.0406904	0.0443792	0.084378	0.156209	NA	0.0963425	0.0073231	0.0025471	0.00615713	0
atpI	0.0885402	0.115241	0.0842306	0.0627818	0.0821257	0.0868045	0.0693512	0.0144692	0.00297685	0.00357174	0
ccsA	0.175374	0.130268	0.112471	0.169078	0.11197	0.265902	0.0985439	0.0164598	0.0079518	0.000668216	0
cemA	0.330036	0.311819	0.34245	0.218491	0.191082	0.272388	0.204715	0.0132533	0.00426479	0.0194511	0
clpP	0.0977807	0.246388	0.229557	0.107791	0.237485	0.621631	0.12672	0.0375341	0	0.0223622	0
matK	0.186042	0.251143	0.306097	0.313047	0.283928	0.320653	0.360378	0.0120022	0.00440533	0.00365291	0.00169568
ndhA	0.146641	0.128041	0.174469	0.138944	0.131829	0.170162	0.170568	0.0116404	0.00247741	0.00347402	3.39935e-17
ndhB	0.155079	0.116477	0.152541	0.138581	0.132971	0.132945	0.0952021	0.00520057	0.000308882	0.0257224	0
ndhC	NA	0.185703	0.137207	0.302772	0.328681	0.317753	0.0971728	0.0192333	0	0.0366416	0
ndhD	0.28688	0.177458	0.17452	0.177263	0.162074	0.212384	0.249088	0.00871048	0.00643139	0.00559604	0.000449756
ndhE	NA	0.135235	0.0758524	0.159264	0.129157	0.15861	0.190816	0.00680904	0	0	0
ndhF	0.214255	0.164021	0.184057	0.156292	0.16694	0.173559	0.164133	0.0119123	0	0.000394566	0.000927225
ndhG	0.186743	0.155924	0.167769	0.123155	0.131692	0.100946	0.128078	0.00384515	0.00458763	0.0120738	0
ndhH	NA	0.0760655	0.0790537	0.073302	0.0726804	0.111446	0.0663124	0.00604213	0	0.00891584	0
ndhI	NA	0.222153	0.117173	0.102763	0.127432	0.176138	0.072306	3.39935e-17	0.00365232	0.0564103	0.00213654
ndhJ	0.276042	0.180367	0.162969	0.220453	0.168807	0.15376	0.0655474	0.00952161	0.00389769	0.0730392	0
ndhK	0.0370453	0.144338	0.148134	0.113812	0.127758	0.147065	0.182454	0.0159689	0.00323056	0.0198451	0.00464421
petA	0.090043	0.0718193	0.0947181	0.125826	0.117093	0.105808	0.0575376	0.00339852	0.00655056	0.0132872	0.00151832
petB	NA	0.0402833	0.0343807	0.0539899	0.0536881	0.0620509	0.0722576	0.00249205	0.00176727	0.0017129	0
petD	NA	0.0610071	0.0450091	0.0292615	0.0246893	0.0497415	0.0425669	0.00874756	0.00141289	0.0025185	0
petG	NA	0.0429289	0.0611788	0.109565	0.0614558	0.0595418	0.0614558	0	0	0	0
petL	NA	NA	NA	NA	1.33757	0.965187	0.201713	0	0	0	0
petN	NA	NA	NA	NA	NA	NA	NA	0	0	0	0
psaA	0.0449551	0.0857732	0.0968511	0.113417	0.115888	0.11266	0.128404	0.0047326	0.00131453	0.0302772	0.00442539
psaB	0.078889	0.0606904	0.0653396	0.0727776	0.0731826	0.0556485	0.0605882	0.00284005	0	0.000655417	0.000842181
psaC	NA	0.192531	0.203203	0.190096	0.195751	0.10667	0.145016	0.018485	0	0	0
psaI	NA	0.0718473	0.17022	0.207009	0.207009	0.165754	0.368786	0	0	0	0
psaJ	NA	0.225613	0.127598	0.337189	0.371335	0.133533	0.562504	0.0540769	0	0.0482904	0
psbA	NA	NA	NA	NA	NA	NA	0.0247073	0	0	0	0
psbB	0.0502711	0.0194705	0.0274503	0.0509677	0.0520263	0.0457791	0.0483131	0.0026662	0.00389544	0.000859488	0.000434666
psbC	0.0385648	0.0782514	0.0851895	0.0366117	0.04546	0.0532719	0.0502427	0.0125189	0.00362193	0.0170485	0.000615513
psbD	0.0374454	0.0237047	0.0205423	0.0154951	0.0157859	0.0239536	0.0234904	0.000557376	0	0.00122796	0.000240871
psbE	NA	NA	NA	NA	NA	NA	NA	0	0	0	0
psbF	NA	0.259105	NA	NA	NA	NA	NA	0	0	0	0
psbH	NA	0.242768	0.290987	0.264769	0.28669	0.329409	0.379528	0	0.0211478	0.0310017	6.7987e-17
psbI	NA	NA	NA	NA	0.131572	NA	NA	0	0	0	0
psbJ	NA	0.249515	0.287112	0.677093	0.802436	0.802436	0.551136	3.39935e-17	0	0.177262	0
psbK	NA	0.112227	NA	0.213645	0.282994	NA	0.130989	0.0318601	0	0	0
psbL	NA	NA	NA	NA	NA	0.273446	NA	0	0	0	0
psbM	NA	0.134865	0.104851	0.0849305	NA	NA	NA	0.0303074	0.00960538	0	0
psbT	NA	0.289636	0.367967	0.422729	0.422729	0.294136	NA	0.0678369	0	0	0
psbZ	NA	NA	0.0745947	NA	NA	NA	0.0873307	0	0	0	0
rbcL	0.232842	0.101489	0.104916	0.117525	0.113981	0.15971	0.140151	0.00265292	0.00350524	0.00253781	0.00229497
rpl14	NA	0.10001	0.0926939	0.0662068	0.0674976	0.0820608	0.327965	0.0115934	0.00198718	0.0018254	0
rpl16	NA	0.294093	0.191757	0.23576	0.234798	0.237096	0.193529	0.0300708	0.0391043	0	3.39935e-17
rpl2	0.221314	0.131283	0.160213	0.225207	0.207546	0.140166	0.247731	0.00939952	0	0.00200606	0
rpl20	1.00749	0.286508	0.228085	0.206605	0.252174	0.457355	0.305879	0.00773751	0.0149274	0.00606485	0
rpl23	NA	0.393646	0.739504	0.786627	0.511998	0.864218	0.517216	0	0	0.0264027	0
rpl32	0.18512	0.105253	0.142845	0.212688	0.246746	0.281668	0.155758	0.0277659	0	0	0
rpl33	NA	0.136879	0.114659	0.198773	0.256398	0.0993197	0.228727	0.0245605	0	0	0
rpl36	NA	0.287086	0.439717	0.439717	0.752117	0.482661	0.285447	0.132182	6.7987e-17	0	0
rpoA	0.132292	0.187556	0.17989	0.166645	0.148607	0.447208	0.386826	0.0145671	0.00423098	0.0079401	6.7987e-17
rpoB	0.113275	0.0723522	0.0607954	0.107415	0.110256	0.100864	0.0837951	0.00838543	0.0028912	0.012217	0.00193626
rpoC1	0.121416	0.07233	0.0561961	0.0866877	0.0992291	0.160777	0.0770556	0.00583323	0.000214428	0.003933	0.00029543
rpoC2	0.267727	0.220669	0.241114	0.248651	0.272991	0.328492	0.226941	0.010135	0.00453162	0.0047157	0.000778535
rps11	NA	0.132505	0.126427	0.253434	0.526502	0.42007	0.150459	0.0070812	0.00790219	0.046604	0
rps12	0.141786	0.0550599	0.0612088	0.0486565	0.056663	0.0893559	0.0228953	0.00636804	0	0.0249928	4.24919e-18
rps14	NA	0.297006	0.255694	0.54286	0.557386	0.334069	0.407363	0.049524	0.00642682	0.0205429	0
rps15	0.10197	0.457438	0.355507	0.249226	0.276692	0.268049	0.490641	0.0574458	0	0.0388428	6.7987e-17
rps18	0.288221	0.104142	0.13029	0.526245	0.653613	0.314256	0.343914	0.0119685	0.0221923	0.0699732	0
rps19	0.136816	0.37731	0.353539	0.209291	0.203862	0.187877	0.357252	0.0455222	0.0229254	0.0407569	6.7987e-17
rps2	0.0946605	0.174786	0.136895	0.08507	0.103265	0.197355	0.149773	0.0148108	0	0.00991243	0.00103865
rps3	0.0416079	0.120308	0.129006	0.152463	0.185412	0.302399	0.146333	0.00628446	0.00249531	0.0213992	0
rps4	0.372583	0.0433135	0.039319	0.0308084	0.0489695	0.209246	0.112161	0.0197217	0.000828902	0.0143302	0
rps7	NA	0.279758	0.317605	0.181147	0.459257	0.434995	0.274279	0.0327897	0.0124546	0.0191357	0
rps8	0.975419	0.120076	0.123633	0.218467	0.199734	0.177267	0.226136	0.0171836	0	0.0453941	0
ycf1	0.524324	0.653266	0.572967	0.63901	0.637557	0.60643	0.662625	0.0108441	0.00441014	0.0342629	0.000105655
ycf3	0.0479314	0.111797	0.13486	0.0698799	0.0692703	0.0692703	0.0599001	0.011984	0.0279255	0	8.49837e-18
ycf4	0.507417	0.65005	0.730852	1.04846	1.02613	0.87448	0.700399	0.0550969	0.0172645	0.0210435	0
	note. SD:standard deviation

## Sheet: Calophaca_sinica
Gene	Method	Ka	Ks	Ka/Ks	P-Value(Fisher)	Length
accd	MLWL	0.0437968	0.150782	0.290465	1.03915e-08	1341
atpA	MLWL	0.025062	0.0971468	0.257981	3.79774e-09	1530
atpB	MLWL	0.0211875	0.117314	0.180606	4.31442e-13	1470
atpE	MLWL	0.0452742	0.0794392	0.569922	0.145341	399
atpF	MLWL	0.0223152	0.112405	0.198526	3.91365e-05	552
atpH	MLWL	0.0148757	0.0952295	0.156209	0.00619969	243
atpI	MLWL	0.0109368	0.133172	0.0821257	5.77853e-11	741
ccsA	MLWL	0.0171329	0.153013	0.11197	2.35442e-13	969
cemA	MLWL	0.0353198	0.184841	0.191082	1.86746e-08	687
clpP	MLWL	0.0523969	0.220632	0.237485	4.90077e-08	585
matK	MLWL	0.0416791	0.146795	0.283928	2.86229e-10	1509
ndhA	MLWL	0.0107757	0.08174	0.131829	6.52804e-09	1089
ndhB	MLWL	0.013025	0.0979533	0.132971	2.49807e-13	1476
ndhC	MLWL	0.0218644	0.0665215	0.328681	0.0223836	360
ndhD	MLWL	0.0171871	0.106045	0.162074	2.34002e-12	1494
ndhE	MLWL	0.0141878	0.109849	0.129157	0.000355858	303
ndhF	MLWL	0.0164838	0.0987406	0.16694	1.78994e-15	2067
ndhG	MLWL	0.0138348	0.105054	0.131692	3.85981e-06	528
ndhH	MLWL	0.00997037	0.137181	0.0726804	3.92302e-17	1179
ndhI	MLWL	0.00893225	0.0700943	0.127432	0.000236679	477
ndhJ	MLWL	0.00858361	0.0508486	0.168807	0.0018822	474
ndhK	MLWL	0.0174284	0.136417	0.127758	7.59075e-09	681
petA	MLWL	0.0131294	0.112128	0.117093	1.54121e-11	960
petB	MLWL	0.00715455	0.133261	0.0536881	1.52006e-11	645
petD	MLWL	0.00309193	0.125234	0.0246893	9.84686e-10	474
petG	MLWL	0.0109892	0.178814	0.0614558	0.0010731	111
petL	MLWL	0.0490189	0.0366478	1.33757	0.802193	93
petN	MLWL	NA	0.114716	NA	NA	87
psaA	MLWL	0.00859754	0.0741881	0.115888	3.69016e-16	2250
psaB	MLWL	0.00754268	0.103067	0.0731826	8.7205e-26	2202
psaC	MLWL	0.0223006	0.113923	0.195751	0.00598937	243
psaI	MLWL	0.0380251	0.183689	0.207009	0.0249867	102
psaJ	MLWL	0.0345136	0.0929447	0.371335	0.0827493	126
psbA	MLWL	NA	0.0361692	NA	NA	1059
psbB	MLWL	0.00693951	0.133385	0.0520263	6.13517e-24	1524
psbC	MLWL	0.00439939	0.0967748	0.04546	6.20973e-19	1419
psbD	MLWL	0.00134943	0.0854829	0.0157859	1.2181e-15	1059
psbE	MLWL	NA	0.0709158	NA	NA	249
psbF	MLWL	NA	NA	NA	NA	117
psbH	MLWL	0.0197929	0.0690395	0.28669	0.038983	219
psbI	MLWL	0.0123981	0.0942306	0.131572	0.0117634	108
psbJ	MLWL	0.0489865	0.0610473	0.802436	0.55996	120
psbK	MLWL	0.0159932	0.0565141	0.282994	0.0368495	183
psbL	MLWL	NA	NA	NA	NA	114
psbM	MLWL	NA	0.0909271	NA	NA	102
psbT	MLWL	0.0281731	0.066646	0.422729	0.094506	105
psbZ	MLWL	NA	0.109663	NA	NA	186
rbcL	MLWL	0.0171197	0.150199	0.113981	4.44231e-19	1425
rpl14	MLWL	0.0105369	0.156108	0.0674976	1.21028e-07	366
rpl16	MLWL	0.0351081	0.149525	0.234798	0.000129541	405
rpl2	MLWL	0.0241635	0.116424	0.207546	7.94767e-08	822
rpl20	MLWL	0.0434062	0.172128	0.252174	0.000167293	360
rpl23	MLWL	0.0495563	0.0967901	0.511998	0.12208	279
rpl32	MLWL	0.0405365	0.164284	0.246746	0.0194942	150
rpl33	MLWL	0.0278282	0.108535	0.256398	0.0156427	198
rpl36	MLWL	0.0258566	0.0343784	0.752117	0.207752	111
rpoA	MLWL	0.0189044	0.127211	0.148607	6.04358e-11	999
rpoB	MLWL	0.0126569	0.114796	0.110256	5.03218e-34	3210
rpoC1	MLWL	0.0122736	0.123689	0.0992291	8.01863e-25	2049
rpoC2	MLWL	0.0329924	0.120855	0.272991	2.76412e-21	4095
rps11	MLWL	0.0603565	0.114637	0.526502	0.0796977	414
rps12	MLWL	0.00732189	0.129218	0.056663	1.61214e-07	369
rps14	MLWL	0.0422595	0.0758174	0.557386	0.107485	300
rps15	MLWL	0.0341041	0.123256	0.276692	0.00842225	273
rps18	MLWL	0.0752789	0.115173	0.653613	0.251565	327
rps19	MLWL	0.0157219	0.0771202	0.203862	0.00580983	276
rps2	MLWL	0.0149181	0.144464	0.103265	3.48661e-11	708
rps3	MLWL	0.02677	0.144381	0.185412	5.22275e-08	654
rps4	MLWL	0.00621614	0.126939	0.0489695	7.7455e-12	594
rps7	MLWL	0.0502161	0.109342	0.459257	0.0330742	465
rps8	MLWL	0.0269139	0.134748	0.199734	0.000113839	345
ycf1	MLWL	0.151339	0.237374	0.637557	1.49848e-07	3894
ycf3	MLWL	0.00984707	0.142154	0.0692703	1.52773e-08	504
ycf4	MLWL	0.20198	0.196838	1.02613	0.901464	576

## Sheet: Caragana_jubata
Gene	Method	Ka	Ks	Ka/Ks	P-Value(Fisher)	Length
accD	MLWL	0.0474129	0.152793	0.310308	2.0104e-08	1341
atpA	MLWL	0.0209714	0.118504	0.176967	4.54371e-14	1530
atpB	MLWL	0.0246492	0.118527	0.207963	2.81671e-12	1470
atpE	MLWL	0.0399498	0.0768884	0.519582	0.180103	399
atpF	MLWL	0.0241342	0.103936	0.232203	0.000250361	552
atpH	MLWL	0.0087736	0.0988777	0.0887318	0.00164498	243
atpI	MLWL	0.00910714	0.13945	0.0653074	2.77191e-13	741
ccsA	MLWL	0.0281112	0.165798	0.169551	2.10449e-11	969
cemA	MLWL	0.0392591	0.169041	0.232245	1.73738e-06	687
clpP	MLWL	0.0292571	0.236703	0.123603	4.57819e-12	585
matK	MLWL	0.0361543	0.114547	0.31563	1.03487e-07	1509
ndhA	MLWL	0.0107421	0.0787036	0.136488	1.1512e-08	1089
ndhB	MLWL	0.015557	0.0992342	0.15677	8.99288e-13	1476
ndhC	MLWL	0.0219632	0.0793289	0.276862	0.00963455	360
ndhD	MLWL	0.0182454	0.100681	0.18122	2.96959e-11	1494
ndhE	MLWL	0.0145587	0.0914125	0.159264	0.00142787	303
ndhF	MLWL	0.0151459	0.0970809	0.156013	8.91122e-16	2067
ndhG	MLWL	0.0138348	0.105054	0.131692	3.85981e-06	528
ndhH	MLWL	0.0110115	0.138325	0.0796064	3.5315e-17	1179
ndhI	MLWL	0.00576416	0.0916768	0.0628748	3.36802e-06	477
ndhJ	MLWL	0.0114633	0.0421289	0.2721	0.0123375	474
ndhK	MLWL	0.015389	0.15423	0.0997798	1.69315e-11	681
petA	MLWL	0.013345	0.114618	0.11643	5.18046e-12	960
petB	MLWL	0.00709607	0.128549	0.0552011	2.37925e-11	645
petD	MLWL	0.0031977	0.103011	0.0310423	2.19765e-08	474
petG	MLWL	0.0114071	0.104112	0.109565	0.0108564	111
petL	MLWL	0.0490189	0.0366478	1.33757	0.802193	93
petN	MLWL	NA	0.114716	NA	NA	87
psaA	MLWL	0.0103978	0.0771207	0.134826	2.61668e-15	2250
psaB	MLWL	0.00755828	0.10452	0.0723142	4.81095e-26	2202
psaC	MLWL	0.0223006	0.117312	0.190096	0.00101787	243
psaI	MLWL	0.0380251	0.183689	0.207009	0.0249867	102
psaJ	MLWL	0.0351842	0.116103	0.303042	0.0416759	126
psbA	MLWL	NA	0.0361692	NA	NA	1059
psbB	MLWL	0.0070064	0.139127	0.0503599	6.19639e-26	1524
psbC	MLWL	0.00246487	0.100375	0.0245566	3.22423e-21	1419
psbD	MLWL	0.00133574	0.0913212	0.0146268	2.78393e-16	1059
psbE	MLWL	NA	0.0571787	NA	0.00443024	249
psbF	MLWL	NA	NA	NA	NA	117
psbH	MLWL	0.0197929	0.0690395	0.28669	0.038983	219
psbI	MLWL	NA	0.10584	NA	NA	108
psbJ	MLWL	0.0355201	0.0643771	0.55175	0.142971	120
psbK	MLWL	0.0162068	0.0758585	0.213645	0.0186286	183
psbL	MLWL	NA	NA	NA	NA	114
psbM	MLWL	NA	0.0909271	NA	NA	102
psbT	MLWL	0.0281731	0.066646	0.422729	0.094506	105
psbZ	MLWL	NA	0.0798884	NA	NA	186
rbcL	MLWL	0.0173234	0.145185	0.119319	2.72112e-18	1425
rpl14	MLWL	0.0105369	0.156108	0.0674976	1.21028e-07	366
rpl16	MLWL	0.0318695	0.135178	0.23576	0.000202121	405
rpl2	MLWL	0.0256255	0.114508	0.223788	9.93908e-07	822
rpl20	MLWL	0.0397208	0.19633	0.202317	1.84856e-05	360
rpl23	MLWL	0.0456396	0.0566743	0.805296	0.728639	279
rpl32	MLWL	0.0323957	0.152315	0.212688	0.0145881	150
rpl33	MLWL	0.0261508	0.131562	0.198773	0.00489121	198
rpl36	MLWL	0.0269382	0.0612625	0.439717	0.101308	111
rpoA	MLWL	0.019972	0.124027	0.16103	2.70043e-10	999
rpoB	MLWL	0.0130695	0.112616	0.116054	8.70412e-33	3210
rpoC1	MLWL	0.0103104	0.115241	0.0894687	8.28236e-25	2052
rpoC2	MLWL	0.0286345	0.116725	0.245317	3.49846e-23	4074
rps11	MLWL	0.0209946	0.0952226	0.22048	0.00104132	414
rps12	MLWL	0.00364181	0.117539	0.030984	1.44399e-06	369
rps14	MLWL	0.0382952	0.0724828	0.528334	0.0948574	300
rps15	MLWL	0.0341041	0.123256	0.276692	0.00842225	273
rps18	MLWL	0.0610953	0.106119	0.575723	0.182829	330
rps19	MLWL	0.0155435	0.0652786	0.238111	0.0118402	276
rps2	MLWL	0.0115002	0.124895	0.0920791	7.62062e-10	708
rps3	MLWL	0.0181593	0.132231	0.137331	1.52361e-08	654
rps4	MLWL	0.00483531	0.118103	0.0409414	2.35667e-11	603
rps7	MLWL	0.0177759	0.106051	0.167616	1.82617e-05	465
rps8	MLWL	0.026254	0.140872	0.186368	4.97576e-05	345
ycf1	MLWL	0.150524	0.226953	0.663237	3.08616e-06	3906
ycf3	MLWL	0.0096891	0.138654	0.0698799	1.97845e-08	504
ycf4	MLWL	0.204243	0.197608	1.03358	0.901025	576

## Sheet: Oxytropis_splendens
Gene	Method	Ka	Ks	Ka/Ks	P-Value(Fisher)	Length
accD	MLWL	0.0602364	0.211912	0.284252	1.12879e-11	1344
atpA	MLWL	0.020743	0.107938	0.192175	4.97963e-12	1521
atpB	MLWL	0.0252428	0.128981	0.19571	2.15131e-13	1470
atpE	MLWL	0.0348975	0.112371	0.310557	0.00363333	399
atpF	MLWL	0.0603659	0.163371	0.369501	0.000929123	552
atpH	MLWL	0.00624825	0.136277	0.0458498	1.885e-06	243
atpI	MLWL	0.0124766	0.143844	0.0867372	2.74079e-12	741
ccsA	MLWL	0.0188489	0.1697	0.111072	2.98829e-15	969
cemA	MLWL	0.0655236	0.193121	0.339289	1.25634e-05	687
clpP	MLWL	0.0478505	0.208447	0.229557	4.49529e-08	585
matK	MLWL	0.0463269	0.152662	0.30346	2.67267e-10	1518
ndhA	MLWL	0.0172213	0.100353	0.171608	2.29616e-09	1089
ndhB	MLWL	0.0172912	0.113487	0.152363	4.30915e-14	1476
ndhC	MLWL	0.015175	0.1106	0.137207	5.69998e-05	360
ndhD	MLWL	0.0257454	0.152489	0.168834	5.00657e-17	1494
ndhE	MLWL	0.0133382	0.175845	0.0758524	1.89632e-07	303
ndhF	MLWL	0.0234859	0.127602	0.184057	1.60755e-17	2067
ndhG	MLWL	0.0169002	0.10402	0.162472	1.41595e-05	528
ndhH	MLWL	0.0100342	0.126929	0.0790537	1.17071e-15	1179
ndhI	MLWL	0.0112278	0.0941282	0.119282	3.32665e-05	486
ndhJ	MLWL	0.0193377	0.12032	0.160719	4.01805e-05	474
ndhK	MLWL	0.0280285	0.185187	0.151353	8.68992e-11	681
petA	MLWL	0.013822	0.151997	0.0909361	6.22435e-15	960
petB	MLWL	0.00512625	0.144805	0.035401	3.49174e-13	645
petD	MLWL	0.00609061	0.132911	0.0458248	3.89404e-10	474
petG	MLWL	0.0122739	0.200624	0.0611788	0.000628014	111
petL	MLWL	0.0278536	NA	NA	NA	93
petN	MLWL	NA	0.114716	NA	NA	87
psaA	MLWL	0.00961948	0.100034	0.0961622	3.41955e-22	2250
psaB	MLWL	0.00783469	0.119907	0.0653396	1.05817e-29	2202
psaC	MLWL	0.0223631	0.110053	0.203203	0.00553332	243
psaI	MLWL	0.0256115	0.150461	0.17022	0.0114779	102
psaJ	MLWL	0.0207314	0.162474	0.127598	0.00283412	126
psbA	MLWL	NA	0.0625077	NA	NA	1059
psbB	MLWL	0.00354394	0.154289	0.0229694	2.25095e-33	1524
psbC	MLWL	0.00974521	0.109462	0.0890281	3.15037e-17	1419
psbD	MLWL	0.00259593	0.12637	0.0205423	1.01215e-20	1059
psbE	MLWL	NA	0.0974005	NA	NA	249
psbF	MLWL	NA	NA	NA	NA	117
psbH	MLWL	0.0259808	0.0931956	0.278777	0.031448	219
psbI	MLWL	NA	0.13529	NA	NA	108
psbJ	MLWL	0.0368618	0.128388	0.287112	0.0443045	120
psbK	MLWL	NA	0.10154	NA	NA	183
psbL	MLWL	NA	0.0562008	NA	NA	114
psbM	MLWL	0.0128545	0.110871	0.115942	0.009379	102
psbT	MLWL	0.041039	0.111529	0.367967	0.064358	105
psbZ	MLWL	0.00757077	0.101492	0.0745947	0.00085545	186
rbcL	MLWL	0.0199279	0.186403	0.106908	2.56711e-24	1425
rpl14	MLWL	0.0148546	0.164322	0.0903993	1.32531e-07	366
rpl16	MLWL	0.0422129	0.179791	0.234789	4.33414e-05	405
rpl2	MLWL	0.0249998	0.156041	0.160213	2.24564e-11	822
rpl20	MLWL	0.042088	0.17781	0.236703	0.000105735	357
rpl23	MLWL	0.0586928	0.0793677	0.739504	0.413863	279
rpl32	MLWL	0.0333958	0.233791	0.142845	0.00156622	150
rpl33	MLWL	0.0147317	0.128483	0.114659	0.000953246	198
rpl36	MLWL	0.0269382	0.0612625	0.439717	0.101308	111
rpoA	MLWL	0.0264099	0.145501	0.18151	2.79891e-10	999
rpoB	MLWL	0.00777007	0.134351	0.0578342	1.35582e-50	3210
rpoC1	MLWL	0.00892481	0.158119	0.0564437	1.52786e-37	2052
rpoC2	MLWL	0.0333409	0.137812	0.241931	9.6009e-28	4095
rps11	MLWL	0.0171153	0.140445	0.121865	9.32815e-07	414
rps12	MLWL	0.00708264	0.115713	0.0612088	7.51726e-06	369
rps14	MLWL	0.0535812	0.207881	0.257749	0.00011745	300
rps15	MLWL	0.0496644	0.1397	0.355507	0.00927091	270
rps18	MLWL	0.0161033	0.138787	0.116029	4.01455e-05	330
rps19	MLWL	0.0377909	0.103036	0.366775	0.0320883	276
rps2	MLWL	0.0194628	0.142173	0.136895	9.09374e-10	708
rps3	MLWL	0.0165738	0.129925	0.127565	1.58735e-08	654
rps4	MLWL	0.00496743	0.124817	0.0397976	3.91483e-11	603
rps7	MLWL	0.0349592	0.107634	0.324796	0.00166414	465
rps8	MLWL	0.0205049	0.165853	0.123633	2.10015e-06	345
ycf1	MLWL	0.169306	0.29677	0.570496	6.53846e-12	3864
ycf3	MLWL	0.013383	0.0916119	0.146083	0.000116507	495
ycf4	MLWL	0.16072	0.226074	0.710917	0.0886068	558

## Sheet: Oxytropis_diversifolia 
Gene	Method	Ka	Ks	Ka/Ks	P-Value(Fisher)	Length
accD	MLWL	0.0610584	0.202901	0.300926	6.86142e-11	1344
atpA	MLWL	0.0225168	0.114727	0.196264	3.16927e-12	1521
atpB	MLWL	0.0291345	0.126147	0.230957	1.07084e-11	1470
atpE	MLWL	0.0348975	0.112371	0.310557	0.00363333	399
atpF	MLWL	0.098567	0.182282	0.540738	0.0237079	552
atpH	MLWL	0.00627694	0.151477	0.0414381	1.53716e-06	243
atpI	MLWL	0.0124132	0.153362	0.0809403	5.96968e-13	741
ccsA	MLWL	0.0213348	0.176279	0.121029	6.60208e-15	969
cemA	MLWL	0.0655693	0.19242	0.340761	1.32663e-05	687
clpP	MLWL	0.0478505	0.208447	0.229557	4.49529e-08	585
matK	MLWL	0.0475318	0.152745	0.311183	7.6083e-10	1518
ndhA	MLWL	0.0171716	0.0976219	0.175899	4.41917e-09	1089
ndhB	MLWL	0.0172912	0.113487	0.152363	4.30915e-14	1476
ndhC	MLWL	0.015175	0.1106	0.137207	5.69998e-05	360
ndhD	MLWL	0.0265763	0.146426	0.1815	3.05189e-15	1494
ndhE	MLWL	0.0133382	0.175845	0.0758524	1.89632e-07	303
ndhF	MLWL	0.0234859	0.127602	0.184057	1.60755e-17	2067
ndhG	MLWL	0.0167554	0.09832	0.170418	2.70566e-05	528
ndhH	MLWL	0.0100342	0.126929	0.0790537	1.17071e-15	1179
ndhI	MLWL	0.0112278	0.0941282	0.119282	3.32665e-05	486
ndhJ	MLWL	0.0191172	0.114153	0.16747	7.30595e-05	474
ndhK	MLWL	0.0280208	0.193391	0.144892	2.95745e-11	681
petA	MLWL	0.013822	0.151997	0.0909361	6.22435e-15	960
petB	MLWL	0.00508146	0.157126	0.03234	6.52156e-14	645
petD	MLWL	0.00609061	0.132911	0.0458248	3.89404e-10	474
petG	MLWL	0.0122739	0.200624	0.0611788	0.000628014	111
petL	MLWL	0.0278536	NA	NA	NA	93
petN	MLWL	NA	0.114716	NA	NA	87
psaA	MLWL	0.00967418	0.0983479	0.0983669	8.06476e-22	2250
psaB	MLWL	0.00783469	0.119907	0.0653396	1.05817e-29	2202
psaC	MLWL	0.0223631	0.110053	0.203203	0.00553332	243
psaI	MLWL	0.0256115	0.150461	0.17022	0.0114779	102
psaJ	MLWL	0.0207314	0.162474	0.127598	0.00283412	126
psbA	MLWL	NA	0.0625077	NA	NA	1059
psbB	MLWL	0.00446231	0.148593	0.0300305	2.54579e-31	1524
psbC	MLWL	0.00881091	0.10767	0.0818324	1.05346e-17	1419
psbD	MLWL	0.00259593	0.12637	0.0205423	1.01215e-20	1059
psbE	MLWL	NA	0.0974005	NA	NA	249
psbF	MLWL	NA	NA	NA	NA	117
psbH	MLWL	0.0316983	0.1005	0.315406	0.0392655	219
psbI	MLWL	NA	0.13529	NA	NA	108
psbJ	MLWL	0.0368618	0.128388	0.287112	0.0443045	120
psbK	MLWL	NA	0.10154	NA	NA	183
psbL	MLWL	NA	0.0562008	NA	NA	114
psbM	MLWL	0.0135716	0.136666	0.099305	0.00460072	102
psbT	MLWL	0.041039	0.111529	0.367967	0.064358	105
psbZ	MLWL	0.00757077	0.101492	0.0745947	0.00085545	186
rbcL	MLWL	0.0199222	0.186238	0.106972	2.13824e-24	1425
rpl14	MLWL	0.0146932	0.156575	0.0938412	2.25456e-07	366
rpl16	MLWL	0.0284666	0.179718	0.158395	2.78495e-07	408
rpl2	MLWL	0.0249998	0.156041	0.160213	2.24564e-11	822
rpl20	MLWL	0.042088	0.17781	0.236703	0.000105735	357
rpl23	MLWL	0.0586928	0.0793677	0.739504	0.413863	279
rpl32	MLWL	0.0333958	0.233791	0.142845	0.00156622	150
rpl33	MLWL	0.0147317	0.128483	0.114659	0.000953246	198
rpl36	MLWL	0.0269382	0.0612625	0.439717	0.101308	111
rpoA	MLWL	0.0277118	0.151372	0.183071	3.09679e-11	999
rpoB	MLWL	0.00863828	0.135798	0.0636111	1.91873e-49	3210
rpoC1	MLWL	0.00894512	0.159528	0.0560723	1.08227e-37	2052
rpoC2	MLWL	0.0343476	0.140091	0.245181	2.51174e-28	4095
rps11	MLWL	0.0171153	0.140445	0.121865	9.32815e-07	414
rps12	MLWL	0.00708264	0.115713	0.0612088	7.51726e-06	369
rps14	MLWL	0.0535812	0.205416	0.260842	0.000572989	300
rps15	MLWL	0.0496644	0.1397	0.355507	0.00927091	270
rps18	MLWL	0.0158037	0.132824	0.118983	6.8427e-05	330
rps19	MLWL	0.0377909	0.103036	0.366775	0.0320883	276
rps2	MLWL	0.0194628	0.142173	0.136895	9.09374e-10	708
rps3	MLWL	0.0185754	0.140843	0.131887	1.80344e-09	654
rps4	MLWL	0.00496743	0.124817	0.0397976	3.91483e-11	603
rps7	MLWL	0.0349592	0.107634	0.324796	0.00166414	465
rps8	MLWL	0.0205049	0.165853	0.123633	2.10015e-06	345
ycf1	MLWL	0.169668	0.297482	0.570347	6.32671e-12	3864
ycf3	MLWL	0.0160147	0.103036	0.155428	8.64363e-05	495
ycf4	MLWL	0.160398	0.216513	0.74082	0.147659	558

## Sheet: Astragalus_laxmannii
Gene	Method	Ka	Ks	Ka/Ks	P-Value(Fisher)	Length
accD	MLWL	0.0638665	0.216814	0.294569	4.4568e-12	1338
atpA	MLWL	0.0191604	0.109961	0.174248	2.88685e-13	1521
atpB	MLWL	0.0273626	0.115325	0.237266	5.22563e-11	1470
atpF	MLWL	0.029391	0.136453	0.215392	3.35311e-05	552
atpH	MLWL	0.00630105	0.164887	0.0382143	8.58014e-07	243
atpI	MLWL	0.0199022	0.15144	0.131419	1.05562e-10	741
ccsA	MLWL	0.0255428	0.190635	0.133988	1.21444e-14	963
cemA	MLWL	0.0578563	0.195084	0.296571	1.38348e-05	687
clpP	MLWL	0.0580282	0.220366	0.263326	1.07034e-07	585
matK	MLWL	0.0433623	0.181298	0.239177	2.86228e-15	1518
ndhA	MLWL	0.0143961	0.122866	0.117168	3.53774e-13	1089
ndhB	MLWL	0.0144048	0.123872	0.116288	6.40049e-18	1476
ndhC	MLWL	0.0197255	0.100228	0.196807	0.000436908	360
ndhD	MLWL	0.0218713	0.120232	0.181909	4.93178e-13	1494
ndhE	MLWL	0.0141878	0.109273	0.129838	0.000336212	303
ndhF	MLWL	0.0245288	0.159612	0.153677	2.58836e-23	2067
ndhG	MLWL	0.0175991	0.111285	0.158144	2.57504e-05	528
ndhH	MLWL	0.00917268	0.131428	0.0697925	6.36624e-18	1179
ndhI	MLWL	0.0147997	0.0666191	0.222153	0.00214564	486
ndhJ	MLWL	0.0200477	0.117211	0.17104	5.32675e-05	474
ndhK	MLWL	0.024121	0.167265	0.144208	9.62947e-10	681
petA	MLWL	0.0137393	0.187237	0.0733794	2.74868e-20	960
petB	MLWL	0.00520746	0.137408	0.0378979	8.95751e-13	645
petD	MLWL	0.00926511	0.143588	0.0645257	6.08895e-10	474
petG	MLWL	0.0118972	0.277138	0.0429289	4.28949e-06	111
petL	MLWL	0.0278536	NA	NA	NA	93
petN	MLWL	NA	0.114716	NA	NA	87
psaA	MLWL	0.00858133	0.102539	0.0836884	1.37511e-24	2250
psaB	MLWL	0.00667872	0.112287	0.0594789	2.47151e-28	2202
psaC	MLWL	0.0223631	0.110053	0.203203	0.00553332	243
psaI	MLWL	0.0246261	0.342756	0.0718473	4.56606e-05	102
psaJ	MLWL	0.0207314	0.0807192	0.256834	0.037597	126
psbA	MLWL	NA	0.0589293	NA	NA	1059
psbB	MLWL	0.00263119	0.143211	0.0183729	2.03029e-31	1524
psbC	MLWL	0.00881675	0.117607	0.0749678	1.06614e-19	1419
psbD	MLWL	0.00263361	0.113661	0.0231708	1.13113e-17	1059
psbE	MLWL	NA	0.0867575	NA	NA	249
psbF	MLWL	0.0109932	0.0424276	0.259105	0.047187	117
psbH	MLWL	0.0248518	0.102369	0.242768	0.0152819	219
psbI	MLWL	NA	0.13529	NA	NA	108
psbJ	MLWL	0.0388267	0.155609	0.249515	0.00774747	120
psbK	MLWL	0.00775824	0.0593949	0.130621	0.00840009	183
psbL	MLWL	NA	0.122672	NA	NA	114
psbM	MLWL	0.014017	0.119429	0.117367	0.0136247	102
psbT	MLWL	0.0414747	0.165587	0.25047	0.015577	105
psbZ	MLWL	NA	0.158348	NA	NA	186
rbcL	MLWL	0.0198974	0.192934	0.103131	1.11157e-25	1425
rpl14	MLWL	0.0180735	0.195605	0.0923981	4.43415e-08	366
rpl16	MLWL	0.0501025	0.157669	0.31777	0.000829014	405
rpl2	MLWL	0.0262199	0.215317	0.121773	5.93735e-17	822
rpl20	MLWL	0.0583097	0.209857	0.277854	0.000412536	357
rpl23	MLWL	0.0429597	0.109133	0.393646	0.0443576	279
rpl32	MLWL	0.0172696	0.230673	0.0748665	2.48895e-05	150
rpl33	MLWL	0.0297199	0.18038	0.164763	0.000289988	198
rpl36	MLWL	0.0249791	0.118513	0.210771	0.0231903	111
rpoA	MLWL	0.0240655	0.134334	0.179146	5.41612e-10	999
rpoB	MLWL	0.00994108	0.129278	0.0768972	4.7163e-44	3210
rpoC1	MLWL	0.0115382	0.148935	0.0774713	1.02846e-31	2052
rpoC2	MLWL	0.037025	0.163757	0.226098	1.0565e-35	4101
rps11	MLWL	0.0169838	0.132255	0.128417	1.54245e-06	414
rps12	MLWL	0.00734699	0.151505	0.0484933	1.31393e-08	369
rps14	MLWL	0.0450204	0.174006	0.258729	0.000324103	300
rps15	MLWL	0.0701144	0.134431	0.521564	0.0846737	270
rps18	MLWL	0.0121039	0.125604	0.0963657	4.96624e-06	330
rps19	MLWL	0.039803	0.121441	0.327756	0.0052459	276
rps2	MLWL	0.023804	0.129837	0.183337	5.31812e-08	708
rps3	MLWL	0.0163817	0.140398	0.11668	2.08496e-09	654
rps4	MLWL	0.00725659	0.139118	0.0521612	1.29844e-12	603
rps7	MLWL	0.031483	0.100389	0.313609	0.00232821	465
rps8	MLWL	0.0221179	0.220488	0.100314	2.65705e-09	345
ycf1	MLWL	0.181666	0.273402	0.664467	5.94177e-07	3882
ycf3	MLWL	0.0129646	0.126374	0.102589	4.37411e-07	495
ycf4	MLWL	0.162538	0.273845	0.593541	0.00663833	579

## Sheet: Astragalus_mongholicus
Gene	Method	Ka	Ks	Ka/Ks	P-Value(Fisher)	Length
accD	MLWL	0.0591061	0.240375	0.245891	5.40727e-14	1128
atpA	MLWL	0.0220177	0.104342	0.211015	6.22675e-11	1521
atpB	MLWL	0.0252685	0.114212	0.221242	1.53458e-11	1470
atpE	MLWL	0.0422954	0.119271	0.354616	0.00350591	399
atpF	MLWL	0.0293449	0.137391	0.213586	5.45827e-06	552
atpH	MLWL	0.00641726	0.13115	0.0489306	4.99118e-06	243
atpI	MLWL	0.0153284	0.148046	0.103538	3.23032e-11	741
ccsA	MLWL	0.0213183	0.18989	0.112267	1.06365e-16	963
cemA	MLWL	0.0542137	0.169114	0.320574	6.10462e-05	687
clpP	MLWL	0.0462427	0.227382	0.20337	1.85069e-09	585
matK	MLWL	0.0417115	0.15849	0.263181	3.15145e-12	1518
ndhA	MLWL	0.0158121	0.112686	0.140321	6.59809e-12	1089
ndhB	MLWL	0.0133575	0.119935	0.111373	4.94403e-18	1476
ndhC	MLWL	0.0193382	0.118281	0.163494	0.000111454	360
ndhD	MLWL	0.0209351	0.114373	0.183043	1.25898e-12	1494
ndhE	MLWL	0.0140621	0.0984153	0.142885	0.000678765	303
ndhF	MLWL	0.02511	0.141829	0.177045	3.95157e-20	2067
ndhG	MLWL	0.0177716	0.117317	0.151484	1.94899e-06	528
ndhH	MLWL	0.0101868	0.124462	0.0818467	1.95891e-15	1179
ndhI	MLWL	0.0147997	0.0666191	0.222153	0.00214564	486
ndhJ	MLWL	0.019687	0.103577	0.190072	0.00018871	474
ndhK	MLWL	0.0262718	0.163818	0.160372	4.25836e-09	681
petA	MLWL	0.0109795	0.148057	0.0741576	5.83648e-16	960
petB	MLWL	0.00522652	0.121916	0.0428698	9.64275e-12	645
petD	MLWL	0.00601448	0.11782	0.0510481	1.79798e-08	474
petG	MLWL	0.0118972	0.277138	0.0429289	4.28949e-06	111
petL	MLWL	0.0473213	NA	NA	NA	93
petN	MLWL	NA	0.178735	NA	NA	87
psaA	MLWL	0.00846238	0.0927992	0.0911903	1.88941e-21	2250
psaB	MLWL	0.00724378	0.123494	0.058657	3.9639e-31	2202
psaC	MLWL	0.0222757	0.130126	0.171186	0.0018987	243
psaI	MLWL	0.0246261	0.342756	0.0718473	4.56606e-05	102
psaJ	MLWL	0.0207314	0.127054	0.16317	0.0121722	126
psbA	MLWL	NA	0.0532257	NA	NA	1059
psbB	MLWL	0.00345594	0.153527	0.0225103	5.7009e-32	1524
psbC	MLWL	0.00992387	0.107769	0.0920849	1.19241e-16	1419
psbD	MLWL	0.0026152	0.107697	0.0242829	3.48402e-17	1059
psbE	MLWL	NA	0.0867575	NA	NA	249
psbF	MLWL	0.0109932	0.0424276	0.259105	0.047187	117
psbH	MLWL	0.0248518	0.102369	0.242768	0.0152819	219
psbI	MLWL	NA	0.10863	NA	NA	108
psbJ	MLWL	0.0388267	0.155609	0.249515	0.00774747	120
psbK	MLWL	0.00725591	0.0961842	0.0754377	0.0010549	183
psbL	MLWL	NA	0.0562008	NA	NA	114
psbM	MLWL	0.013609	0.0801183	0.169861	0.0240644	102
psbT	MLWL	0.041039	0.111529	0.367967	0.064358	105
psbZ	MLWL	NA	0.108964	NA	NA	186
rbcL	MLWL	0.0183883	0.178688	0.102907	2.25269e-23	1425
rpl14	MLWL	0.0178882	0.15781	0.113353	6.56594e-07	366
rpl16	MLWL	0.0362608	0.139326	0.260259	0.000249258	408
rpl2	MLWL	0.0261219	0.185831	0.140568	3.88824e-13	822
rpl20	MLWL	0.052641	0.179811	0.292758	0.000435002	357
rpl23	MLWL	0.0429597	0.109133	0.393646	0.0443576	279
rpl32	MLWL	0.0261907	0.234706	0.111589	4.33085e-05	150
rpl33	MLWL	0.0286914	0.225171	0.12742	1.11667e-05	198
rpl36	MLWL	0.0269382	0.0612625	0.439717	0.101308	111
rpoA	MLWL	0.0264841	0.129584	0.204377	6.06151e-09	999
rpoB	MLWL	0.00779294	0.124338	0.0626755	6.19116e-46	3210
rpoC1	MLWL	0.0101529	0.138082	0.0735278	1.02537e-29	2052
rpoC2	MLWL	0.0332067	0.158902	0.208976	2.89524e-36	4101
rps11	MLWL	0.0169838	0.132255	0.128417	1.54245e-06	414
rps12	MLWL	0.00708264	0.115713	0.0612088	7.51726e-06	369
rps14	MLWL	0.0446384	0.126477	0.352938	0.0138759	300
rps15	MLWL	0.0606851	0.147767	0.410681	0.0145077	270
rps18	MLWL	0.011915	0.101039	0.117924	0.000365944	330
rps19	MLWL	0.0390383	0.0935561	0.417272	0.0545004	276
rps2	MLWL	0.0214018	0.135726	0.157684	6.17568e-09	708
rps3	MLWL	0.0165738	0.129925	0.127565	1.58735e-08	654
rps4	MLWL	0.00251531	0.121411	0.0207173	7.23668e-12	603
rps7	MLWL	0.0340576	0.12272	0.277522	0.000250756	465
rps8	MLWL	0.0212804	0.161828	0.1315	3.34204e-06	345
ycf1	MLWL	0.170828	0.2618	0.652514	2.61368e-07	3897
ycf3	MLWL	0.012814	0.119249	0.107456	7.0061e-07	495
ycf4	MLWL	0.161017	0.246584	0.652992	0.027541	558

## Sheet: Caragana_korshinskii
Gene	Method	Ka	Ks	Ka/Ks	P-Value(Fisher)	Length
accD	MLWL	0.0407311	0.153069	0.266096	1.55581e-09	1341
atpA	MLWL	0.0201665	0.101871	0.197962	1.0949e-11	1530
atpB	MLWL	0.020614	0.114609	0.179864	2.6758e-13	1470
atpE	MLWL	0.0402597	0.0857599	0.469446	0.0767441	399
atpF	MLWL	0.0183904	0.0864526	0.212722	0.000658865	552
atpH	MLWL	0.00890389	0.111265	0.0800243	5.5555e-05	243
atpI	MLWL	0.00902941	0.14985	0.0602562	5.07368e-14	741
ccsA	MLWL	0.0240473	0.142624	0.168606	1.64582e-10	969
cemA	MLWL	0.035686	0.174302	0.204737	4.34539e-08	687
clpP	MLWL	0.020105	0.218585	0.0919781	2.86346e-13	585
matK	MLWL	0.0371799	0.119756	0.310464	4.35515e-08	1509
ndhA	MLWL	0.0108712	0.0768821	0.141401	2.35864e-08	1089
ndhB	MLWL	0.0130729	0.108586	0.120393	7.68527e-15	1476
ndhC	MLWL	0.0218644	0.0665215	0.328681	0.0223836	360
ndhD	MLWL	0.0172408	0.0994815	0.173306	2.04986e-11	1494
ndhE	MLWL	0.0145587	0.0914125	0.159264	0.00142787	303
ndhF	MLWL	0.0163247	0.104264	0.156571	3.01086e-17	2067
ndhG	MLWL	0.0136479	0.119074	0.114617	6.77333e-07	528
ndhH	MLWL	0.0089172	0.133097	0.0669975	1.47136e-17	1179
ndhI	MLWL	0.0115723	0.0811231	0.142651	0.000195036	486
ndhJ	MLWL	0.00858361	0.0508486	0.168807	0.0018822	474
ndhK	MLWL	0.0191698	0.149945	0.127845	3.3844e-09	681
petA	MLWL	0.0143849	0.106381	0.135221	7.09926e-10	960
petB	MLWL	0.00720734	0.136558	0.0527787	6.09754e-12	645
petD	MLWL	0.00314222	0.114343	0.0274806	5.73988e-09	474
petG	MLWL	0.0114071	0.104112	0.109565	0.0108564	111
petL	MLWL	0.0473213	NA	NA	NA	93
petN	MLWL	NA	0.143391	NA	NA	87
psaA	MLWL	0.00721997	0.0784714	0.0920076	3.373e-18	2250
psaB	MLWL	0.00746778	0.101962	0.0732411	1.9486e-24	2202
psaC	MLWL	0.0223006	0.117312	0.190096	0.00101787	243
psaI	MLWL	0.0380251	0.183689	0.207009	0.0249867	102
psaJ	MLWL	0.0345136	0.0929447	0.371335	0.0827493	126
psbA	MLWL	NA	0.0361692	NA	NA	1059
psbB	MLWL	0.00696272	0.135001	0.0515754	3.17337e-24	1524
psbC	MLWL	0.00519466	0.106739	0.0486668	1.10451e-19	1419
psbD	MLWL	0.00134521	0.0822086	0.0163634	1.24669e-13	1059
psbE	MLWL	NA	0.0709158	NA	NA	249
psbF	MLWL	NA	NA	NA	NA	117
psbH	MLWL	0.0200505	0.0825643	0.242847	0.018715	219
psbI	MLWL	NA	0.0778579	NA	NA	108
psbJ	MLWL	0.0489865	0.0610473	0.802436	0.55996	120
psbK	MLWL	0.0162068	0.0758585	0.213645	0.0186286	183
psbL	MLWL	NA	0.122037	NA	NA	114
psbM	MLWL	0.013609	0.0801183	0.169861	0.0240644	102
psbT	MLWL	0.0281731	0.066646	0.422729	0.094506	105
psbZ	MLWL	NA	0.0798884	NA	NA	186
rbcL	MLWL	0.0179224	0.154864	0.11573	4.95429e-20	1425
rpl14	MLWL	0.0108452	0.167065	0.0649161	4.0704e-08	366
rpl16	MLWL	0.0318695	0.135178	0.23576	0.000202121	405
rpl2	MLWL	0.0260426	0.114915	0.226625	2.23846e-07	822
rpl20	MLWL	0.0393143	0.186417	0.210894	2.96289e-05	360
rpl23	MLWL	0.0344252	0.0448269	0.767957	0.63532	279
rpl32	MLWL	0.0323957	0.152315	0.212688	0.0145881	150
rpl33	MLWL	0.0261508	0.131562	0.198773	0.00489121	198
rpl36	MLWL	0.0269382	0.0612625	0.439717	0.101308	111
rpoA	MLWL	0.0210923	0.122445	0.172259	1.25539e-09	999
rpoB	MLWL	0.0106859	0.108182	0.0987765	7.92953e-34	3210
rpoC1	MLWL	0.00959917	0.114403	0.0839066	3.22196e-24	2052
rpoC2	MLWL	0.0281017	0.111521	0.251986	1.81949e-21	4095
rps11	MLWL	0.0245733	0.0858044	0.286388	0.00442864	414
rps12	MLWL	0.00742065	0.111876	0.0663291	1.31623e-05	369
rps14	MLWL	0.0422595	0.0758174	0.557386	0.107485	300
rps15	MLWL	0.0336707	0.151834	0.22176	0.000480737	273
rps18	MLWL	0.0515239	0.10807	0.476766	0.0543225	327
rps19	MLWL	0.0107521	0.0595779	0.180472	0.00712213	276
rps2	MLWL	0.0111945	0.143407	0.0780608	2.7298e-12	708
rps3	MLWL	0.0225571	0.134594	0.167594	1.04012e-07	654
rps4	MLWL	0.00246168	0.119063	0.0206754	1.80486e-12	603
rps7	MLWL	0.0180464	0.0926985	0.194678	0.000486058	465
rps8	MLWL	0.0314841	0.125653	0.250565	0.000552842	345
ycf1	MLWL	0.146549	0.238376	0.614782	3.30754e-08	3909
ycf3	MLWL	0.0096891	0.138654	0.0698799	1.97845e-08	504
ycf4	MLWL	0.203316	0.191205	1.06334	0.802458	576

## Sheet: Tibetia liangshanensis
Gene	Method	Ka	Ks	Ka/Ks	P-Value(Fisher)	Length
accD	MLWL	0.108292	0.217858	0.497075	1.8879e-05	1212
atpA	MLWL	0.0245763	0.10746	0.228701	9.96421e-11	1530
atpB	MLWL	0.0227395	0.109792	0.207115	8.49829e-12	1470
atpE	MLWL	0.053537	0.0890264	0.601361	0.16388	399
atpF	MLWL	0.0248021	0.0954429	0.259864	0.000993504	546
atpH	MLWL	NA	0.085996	NA	NA	243
atpI	MLWL	0.010571	0.121779	0.0868045	4.26503e-10	741
ccsA	MLWL	0.040407	0.151962	0.265902	6.11721e-08	969
cemA	MLWL	0.0388989	0.142807	0.272388	1.64246e-05	687
clpP	MLWL	0.269757	0.43395	0.621631	0.000739875	585
matK	MLWL	0.0447023	0.13941	0.320653	3.26171e-08	1509
ndhA	MLWL	0.0143853	0.084539	0.170162	6.12647e-08	1089
ndhB	MLWL	0.0174632	0.131356	0.132945	6.5824e-18	1476
ndhC	MLWL	0.0284397	0.0895025	0.317753	0.00594493	360
ndhD	MLWL	0.0249107	0.117291	0.212384	4.55883e-11	1491
ndhE	MLWL	0.0138986	0.0876274	0.15861	0.00132647	303
ndhF	MLWL	0.0201888	0.116322	0.173559	1.86496e-17	2067
ndhG	MLWL	0.0124441	0.123275	0.100946	8.28087e-08	528
ndhH	MLWL	0.0127208	0.114143	0.111446	5.99551e-14	1179
ndhI	MLWL	0.00892983	0.0506979	0.176138	0.00223215	486
ndhJ	MLWL	0.0116015	0.0754522	0.15376	0.000315623	474
ndhK	MLWL	0.027225	0.185122	0.147065	2.26576e-11	681
petA	MLWL	0.0126946	0.119977	0.105808	4.16803e-12	960
petB	MLWL	0.0071816	0.115737	0.0620509	3.15513e-09	645
petD	MLWL	0.00623055	0.125259	0.0497415	1.46946e-08	474
petG	MLWL	0.0109892	0.184562	0.0595418	0.00126103	111
petL	MLWL	0.0686686	0.0711454	0.965187	0.604699	93
petN	MLWL	NA	0.114716	NA	NA	87
psaA	MLWL	0.00842258	0.0747611	0.11266	3.24785e-16	2250
psaB	MLWL	0.00627888	0.112831	0.0556485	1.20004e-30	2202
psaC	MLWL	0.0218726	0.20505	0.10667	6.38585e-06	243
psaI	MLWL	0.0256115	0.154515	0.165754	0.0125016	102
psaJ	MLWL	0.0219893	0.164673	0.133533	0.00285973	126
psbA	MLWL	NA	0.0630669	NA	NA	1059
psbB	MLWL	0.00619264	0.135272	0.0457791	5.75988e-26	1524
psbC	MLWL	0.00485814	0.0911953	0.0532719	4.55121e-17	1419
psbD	MLWL	0.00266171	0.111119	0.0239536	8.96989e-19	1059
psbE	MLWL	NA	0.110984	NA	NA	249
psbF	MLWL	NA	0.0417014	NA	NA	117
psbH	MLWL	0.0319286	0.0969268	0.329409	0.0381302	219
psbI	MLWL	NA	0.144839	NA	NA	108
psbJ	MLWL	0.0489865	0.0610473	0.802436	0.55996	120
psbK	MLWL	NA	0.0668246	NA	NA	183
psbL	MLWL	0.0114745	0.0419628	0.273446	0.0546943	114
psbM	MLWL	NA	0.150177	NA	NA	102
psbT	MLWL	0.0253919	0.086327	0.294136	0.0451267	105
psbZ	MLWL	NA	0.0590908	NA	NA	186
rbcL	MLWL	0.0215225	0.13476	0.15971	3.31245e-14	1425
rpl14	MLWL	0.0143248	0.174563	0.0820608	7.87379e-08	366
rpl16	MLWL	0.0418729	0.176607	0.237096	1.49726e-05	405
rpl2	MLWL	0.0236853	0.16898	0.140166	9.10994e-14	822
rpl20	MLWL	0.0957349	0.209323	0.457355	0.0145386	357
rpl23	MLWL	0.0501416	0.0580197	0.864218	0.756998	279
rpl32	MLWL	0.0337887	0.119959	0.281668	0.0355048	150
rpl33	MLWL	0.0148442	0.149459	0.0993197	4.86726e-05	198
rpl36	MLWL	0.0374309	0.077551	0.482661	0.125107	111
rpoA	MLWL	0.0617319	0.138038	0.447208	0.000425594	999
rpoB	MLWL	0.0134508	0.133356	0.100864	8.55739e-40	3210
rpoC1	MLWL	0.0198315	0.123348	0.160777	1.16002e-19	2049
rpoC2	MLWL	0.042788	0.130256	0.328492	2.98061e-19	4089
rps11	MLWL	0.0494734	0.117774	0.42007	0.0090354	414
rps12	MLWL	0.0113774	0.127327	0.0893559	7.81745e-07	369
rps14	MLWL	0.0464359	0.139001	0.334069	0.00461673	300
rps15	MLWL	0.0481218	0.179526	0.268049	0.00161497	273
rps18	MLWL	0.0719432	0.228932	0.314256	0.000303379	330
rps19	MLWL	0.030844	0.164171	0.187877	0.000134313	276
rps2	MLWL	0.0303429	0.153748	0.197355	6.84144e-08	708
rps3	MLWL	0.0539697	0.178472	0.302399	5.32697e-06	654
rps4	MLWL	0.0222483	0.106326	0.209246	1.03144e-05	594
rps7	MLWL	0.0542931	0.124813	0.434995	0.0146263	465
rps8	MLWL	0.0295243	0.166552	0.177267	2.06932e-05	345
ycf1	MLWL	0.215556	0.355451	0.60643	1.30244e-12	3720
ycf3	MLWL	0.00984707	0.142154	0.0692703	1.52773e-08	504
ycf4	MLWL	0.1832	0.209496	0.87448	0.519773	558

## Sheet: Oxytropis_bicolor
Gene	Method	Ka	Ks	Ka/Ks	P-Value(Fisher)	Length
accD	MLWL	0.0622909	0.20513	0.303665	1.00921e-10	1344
atpA	MLWL	0.020794	0.109932	0.189153	2.69424e-12	1521
atpB	MLWL	0.0253263	0.124965	0.202667	7.24768e-13	1470
atpE	MLWL	0.0351837	0.120658	0.2916	0.00214165	399
atpF	MLWL	0.0625727	0.166687	0.375391	0.00183732	552
atpH	MLWL	0.00624825	0.136277	0.0458498	1.885e-06	243
atpI	MLWL	0.0125536	0.147664	0.0850143	1.54225e-12	741
ccsA	MLWL	0.0202381	0.192175	0.105311	1.94879e-17	969
cemA	MLWL	0.0674019	0.194073	0.347301	1.63051e-05	687
clpP	MLWL	0.0478505	0.208447	0.229557	4.49529e-08	585
matK	MLWL	0.0460998	0.151819	0.303649	9.80616e-10	1518
ndhA	MLWL	0.0171716	0.0976219	0.175899	4.41917e-09	1089
ndhB	MLWL	0.0178379	0.116665	0.152898	1.08315e-14	1476
ndhC	MLWL	0.015175	0.1106	0.137207	5.69998e-05	360
ndhD	MLWL	0.0256037	0.147805	0.173226	8.94084e-16	1494
ndhE	MLWL	0.0133382	0.175845	0.0758524	1.89632e-07	303
ndhF	MLWL	0.0234859	0.127602	0.184057	1.60755e-17	2067
ndhG	MLWL	0.0167554	0.09832	0.170418	2.70566e-05	528
ndhH	MLWL	0.0100342	0.126929	0.0790537	1.17071e-15	1179
ndhI	MLWL	0.0113339	0.100339	0.112956	1.63712e-05	486
ndhJ	MLWL	0.0193377	0.12032	0.160719	4.01805e-05	474
ndhK	MLWL	0.0281758	0.190176	0.148156	5.40363e-11	681
petA	MLWL	0.0152989	0.149575	0.102282	3.59738e-14	960
petB	MLWL	0.00512625	0.144805	0.035401	3.49174e-13	645
petD	MLWL	0.00612017	0.141091	0.0433776	3.47432e-10	474
petG	MLWL	0.0122739	0.200624	0.0611788	0.000628014	111
petL	MLWL	0.0278536	NA	NA	NA	93
petN	MLWL	NA	0.114716	NA	NA	87
psaA	MLWL	0.00971477	0.10117	0.0960242	2.3343e-22	2250
psaB	MLWL	0.00783469	0.119907	0.0653396	1.05817e-29	2202
psaC	MLWL	0.0223631	0.110053	0.203203	0.00553332	243
psaI	MLWL	0.0256115	0.150461	0.17022	0.0114779	102
psaJ	MLWL	0.0207314	0.162474	0.127598	0.00283412	126
psbA	MLWL	NA	0.0674669	NA	NA	1059
psbB	MLWL	0.00448259	0.152723	0.0293511	9.73823e-32	1524
psbC	MLWL	0.00875911	0.103404	0.084708	5.5184e-16	1419
psbD	MLWL	0.00259593	0.12637	0.0205423	1.01215e-20	1059
psbE	MLWL	NA	0.0974005	NA	NA	249
psbF	MLWL	NA	NA	NA	NA	117
psbH	MLWL	0.0259808	0.0931956	0.278777	0.031448	219
psbI	MLWL	NA	0.13529	NA	NA	108
psbJ	MLWL	0.0368618	0.128388	0.287112	0.0443045	120
psbK	MLWL	NA	0.10154	NA	NA	183
psbL	MLWL	NA	0.0562008	NA	NA	114
psbM	MLWL	0.0135716	0.136666	0.099305	0.00460072	102
psbT	MLWL	0.041039	0.111529	0.367967	0.064358	105
psbZ	MLWL	0.00757077	0.101492	0.0745947	0.00085545	186
rbcL	MLWL	0.0191148	0.189502	0.100869	2.52953e-26	1425
rpl14	MLWL	0.0146932	0.156575	0.0938412	2.25456e-07	366
rpl16	MLWL	0.0288791	0.158601	0.182087	1.15098e-05	408
rpl2	MLWL	0.0249998	0.156041	0.160213	2.24564e-11	822
rpl20	MLWL	0.0427564	0.202783	0.210848	2.44499e-05	357
rpl23	MLWL	0.0586928	0.0793677	0.739504	0.413863	279
rpl32	MLWL	0.0333958	0.233791	0.142845	0.00156622	150
rpl33	MLWL	0.0147317	0.128483	0.114659	0.000953246	198
rpl36	MLWL	0.0269382	0.0612625	0.439717	0.101308	111
rpoA	MLWL	0.0259925	0.148454	0.175088	1.43567e-10	999
rpoB	MLWL	0.00822424	0.134954	0.060941	7.58463e-50	3210
rpoC1	MLWL	0.00894512	0.159528	0.0560723	1.08227e-37	2052
rpoC2	MLWL	0.0333694	0.141259	0.236229	1.8158e-29	4095
rps11	MLWL	0.0209626	0.154646	0.135552	1.13828e-06	414
rps12	MLWL	0.00708264	0.115713	0.0612088	7.51726e-06	369
rps14	MLWL	0.0541726	0.218007	0.248491	6.89199e-05	300
rps15	MLWL	0.0496644	0.1397	0.355507	0.00927091	270
rps18	MLWL	0.0200208	0.128454	0.155859	0.000242578	330
rps19	MLWL	0.0382935	0.117081	0.327067	0.0194427	276
rps2	MLWL	0.0194628	0.142173	0.136895	9.09374e-10	708
rps3	MLWL	0.0165738	0.129925	0.127565	1.58735e-08	654
rps4	MLWL	0.00498087	0.129839	0.0383619	1.97131e-11	603
rps7	MLWL	0.0350804	0.115691	0.303224	0.000994532	465
rps8	MLWL	0.0205049	0.165853	0.123633	2.10015e-06	345
ycf1	MLWL	0.170034	0.294147	0.578059	2.12829e-11	3861
ycf3	MLWL	0.0129389	0.125536	0.103069	3.18407e-07	495
ycf4	MLWL	0.160398	0.216513	0.74082	0.147659	558

[truncated: 5 more sheets: Galega officinalis, Astragalus_galactites, Glycyrrhiza_alaschanica, Glycyrrhiza_gobica, Glycyrrhiza_zaissanica]
